# Supplementary material for: Detection of human pathogenic bacteria in rectal DNA samples from Zalophus californianus in the Gulf of California, Mexico
Source: Sci Rep. 2022 Sep 1;12:14859. doi: 10.1038/s41598-022-18903-4 (PMC9434536; doi:10.1038/s41598-022-18903-4)
Supplement: Supplementary file 2 — Supplementary Tables. [file 41598_2022_18903_MOESM2_ESM.xlsx]

## Sheet: Table_S1
Table_S1: Reference sequences and NCBI access numbers used in the phylogenetic reconstructions of each hypervariable region of 16S rRNA
V2			V3			V4			V6-7			V8			V9
Species	NCBI Access number		Species	NCBI Access number		Species	NCBI Access number		Species	NCBI Access number		Species	NCBI Access number		Species	NCBI Access number
Actinobacillus equuli	NR_118760.1		Alistipes putredinis = Bacteroides putredinis	LT223618.1		Actinobacillus equuli	NR_118760.1		Alistipes putredinis = Bacteroides putredinis	LT223618.1		Actinobacillus equuli	NR_118760.1		Methanobacterium paludis	NR_133895.1
Actinobacillus lignieresii	NR_118758.1		Anaerobiospirillum succiniciproducens	NR_026075		Actinobacillus lignieresii	NR_118758.1		Arcanobacterium haemolyticum	NR_074602.1		Actinobacillus lignieresii	NR_118758.1		Salmonella bongori	KC153129.1
Actinobacillus suis	M75071.1		Anaerobiospirillum thomasii	NR_025518		Actinobacillus suis	M75071.1		Arcanobacterium pyogenes	EU268192.1		Actinobacillus suis	M75071.1		Salmonella enterica subsp. diarizonae	NR_044373.1
Alistipes putredinis = Bacteroides putredinis	LT223618.1		Arcanobacterium haemolyticum	NR_074602.1		Alistipes putredinis = Bacteroides putredinis	LT223618.1		Bacillus anthracis	AY138383.1		Anaerobiospirillum thomasii	NR_025518		Salmonella enterica subsp. enterica	KY776581.1
Anaerobiospirillum thomasii	NR_025518		Arcanobacterium pyogenes	EU268192.1		Anaerobiospirillum thomasii	NR_025518		Bacteroides fragilis	KP326374.1		Anaerobiospirillum succiniciproducens	NR_026075		Salmonella enterica subsp. houtenae	JQ694660.1
Anaerobiospirillum succiniciproducens	NR_026075		Bacillus anthracis	AY138383.1		Anaerobiospirillum succiniciproducens	NR_026075		Bacteroides tectus	GQ422748.1		Arcanobacterium haemolyticum	NR_074602.1		Salmonella enterica subsp. indica	NR_044370.1
Arcanobacterium haemolyticum	NR_074602.1		Bacteroides fragilis	KP326374.1		Arcanobacterium haemolyticum	NR_074602.1		Bacteroides ureolyticus = Campylobacter ureolyticus	FN401327.1		Arcanobacterium pyogenes	EU268192.1		Salmonella enterica subsp. salamae	NR_044372.1
Arcanobacterium pyogenes	EU268192.1		Bacteroides tectus	GQ422748.1		Arcanobacterium pyogenes	EU268192.1		Campylobacter coli	AB587654.1		Arcobacter butzleri = Campylobacter butzleri	FJ968634.1		Salmonella typhi	FJ377885.1
Bacteroides fragilis	KP326374.1		Bacteroides ureolyticus = Campylobacter ureolyticus	FN401327.1		Bacteroides fragilis	KP326374.1		Campylobacter fetus	AF482990.1		Arcobacter cryaerophilus = Campylobacter cryaerophilus	MG195893.1		Thermococcus coalescens	AB107767.1
Bacteroides tectus	GQ422748.1		Bergeyella zoohelcum	NR_104718.1		Bacteroides tectus	GQ422748.1		Campylobacter hyointestinalis	AF219235.1		Arcobacter skirrowii	MG195899.1
Bacteroides ureolyticus = Campylobacter ureolyticus	FN401327.1		Brachyspira aalborgi	NR_029363.1		Bacteroides ureolyticus = Campylobacter ureolyticus	FN401327.1		Campylobacter jejuni	Y19244.1		Burkholderia cepacia = Pseudomonas cepacia	EF546394.1
Campylobacter coli	AB587654.1		Brachyspira pilosicoli	NR_025674.1		Campylobacter coli	AB587654.1		Campylobacter rectus = Wolinella recta	NR_113247.1		Burkholderia mallei = Pseudomonas mallei	NR_074299.2
Campylobacter fetus	AF482990.1		Campylobacter coli	AB587654.1		Campylobacter fetus	AF482990.1		Campylobacter upsaliensis	AB980278.1		Burkholderia pseudomallei = Pseudomonas pseudomallei	FJ426359.1
Campylobacter hyointestinalis	AF219235.1		Campylobacter fetus	AF482990.1		Campylobacter hyointestinalis	AF219235.1		Capnocytophaga canimorsus	L14637.1		Campylobacter coli	AB587654.1
Campylobacter jejuni	Y19244.1		Campylobacter hyointestinalis	AF219235.1		Campylobacter jejuni	Y19244.1		Capnocytophaga cynodegmi	KT194087.1		Campylobacter fetus	AF482990.1
Campylobacter lari	NR_042683.1		Campylobacter jejuni	Y19244.1		Campylobacter lari	NR_042683.1		Escherichia albertii	MT982723.1		Campylobacter hyointestinalis	AF219235.1
Campylobacter rectus = Wolinella recta	NR_113247.1		Campylobacter lari	NR_042683.1		Campylobacter rectus = Wolinella recta	NR_113247.1		Escherichia coli	JF895181.1		Campylobacter jejuni	Y19244.1
Campylobacter upsaliensis	AB980278.1		Campylobacter rectus = Wolinella recta	NR_113247.1		Campylobacter upsaliensis	AB980278.1		Escherichia fergusonii	MF973086.1		Campylobacter lari	NR_042683.1
Clostridiu difficile = Clostridioides difficile	NR_112172.1		Campylobacter upsaliensis	AB980278.1		Clostridioides difficile	NR_112172.1		Fusobacterium canifelinum	AY162219.1		Campylobacter rectus = Wolinella recta	NR_113247.1
Clostridium baratii	NR_029229		Clostridium baratii	NR_029229		Clostridium baratii	NR_029229		Fusobacterium naviforme	AJ006965.1		Campylobacter upsaliensis	AB980278.1
Clostridium bifermentans = Paraclostridium bifermentans	NR_112171.1		Clostridium botulinum	NR_036786.1		Clostridium botulinum	NR_036786.1		Fusobacterium necrophorum	AM905356.1		Escherichia albertii	MT982723.1
Clostridium botulinum	NR_036786.1		Clostridium butyricum	NR_113244.1		Clostridium butyricum	NR_113244.1		Fusobacterium varium	NR_113384.1		Escherichia coli	JF895181.1
Clostridium butyricum	NR_113244.1		Clostridium chauvoei	NR_026013.1		Clostridium chauvoei	NR_026013.1		Klebsiella mobilis	MK368408.1		Escherichia fergusonii	MF973086.1
Clostridium chauvoei	NR_026013.1		Clostridioides difficile	NR_112172.1		Clostridium fallax	NR_044714.2		Klebsiella oxytoca	KF145193.1		Fusobacterium canifelinum	AY162219.1
Clostridium fallax	NR_044714.2		Clostridium fallax	NR_044714.2		Clostridium haemolyticum	NR_113381.1		Klebsiella pneumoniae	EU723828.1		Fusobacterium naviforme	AJ006965.1
Clostridium haemolyticum	NR_113381.1		Clostridium haemolyticum	NR_113381.1		Clostridium novyi	NR_113022.1		Klebsiella variicola	JN848785.1		Fusobacterium necrophorum	AM905356.1
Clostridium novyi	NR_113022.1		Clostridium novyi	NR_113022.1		Clostridium perfringens	NR_121697.2		Mycoplasma felis	NR_029174.1		Fusobacterium varium	NR_113384.1
Clostridium perfringens	NR_121697.2		Clostridium perfringens	NR_121697.2		Clostridium tertium	NR_037086.1		Mycoplasma hominis	NR_074603.1		Helicobacter bizzozeronii	NR_026372.1
Clostridium septicum	U59278.1		Paeniclostridium sordellii = Clostridium sordellii	NR_113140.1		Clostridium tetani	NR_029260.1		Porphyromonas asaccharolytica = Bacteroides asaccharolyticus	NR_074588.1		Helicobacter canadensis	NR_115104.1
Clostridium tertium	NR_037086.1		Clostridium tertium	NR_037086.1		Enterobacter aerogenes = Klebsiella mobilis	KP776471.1		Porphyromonas canoris	JN713273.1		Helicobacter canis	NR_043052.1
Clostridium tetani	NR_029260.1		Clostridium tetani	NR_029260.1		Enterobacter cloacae	JF894166.1		Porphyromonas gingivalis = Bacteroides gingivalis	AB910743.1		Helicobacter cinaedi = Campylobacter cinaedi	NR_025941.1
Escherichia albertii	MT982723.1		Escherichia albertii	MT982723.1		Enterobacter hormaechei	KY595444.1		Porphyromonas levii = Bacteroides levii	AB547664.1		Helicobacter felis	M57398.2
Escherichia coli	JF895181.1		Escherichia coli	JF895181.1		Escherichia albertii	MT982723.1		Porphyromonas macacae = Bacteroides levii	AB547665.1		Helicobacter pullorum	NR_043053.1
Escherichia fergusonii	MF973086.1		Escherichia fergusonii	MF973086.1		Escherichia coli	JF895181.1		Providencia alcalifaciens = Proteus inconstans	AY994312.1		Helicobacter suis	NR_044169.1
Fusobacterium canifelinum	AY162219.1		Shigella dysenteriae	EU009182.1		Escherichia fergusonii	MF973086.1		Shigella dysenteriae	EU009182.1		Methanobacterium paludis	NR_133895.1
Fusobacterium naviforme	AJ006965.1		Shigella flexneri	HQ407262.1		Fusobacterium canifelinum	AY162219.1		Shigella flexneri	HQ407262.1		Moraxella bovis	NR_028668.1
Fusobacterium necrophorum	AM905356.1		Shigella sonnei	EU723822.1		Fusobacterium naviforme	AJ006965.1		Shigella sonnei	EU723822.1		Moraxella catarrhalis	NR_118775.1
Fusobacterium varium	NR_113384.1		Helicobacter bizzozeronii	NR_026372.1		Fusobacterium necrophorum	AM905356.1		Streptococcus acidominimus	JX986969.1		Moraxella osloensis = Psychrobacter osloensis	NR_104936.1
Helicobacter bizzozeronii	NR_026372.1		Helicobacter canadensis	NR_115104.1		Fusobacterium varium	NR_113384.1		Streptococcus agalactiae	MF037769.1		Mycoplasma felis	NR_029174.1
Helicobacter canadensis	NR_115104.1		Helicobacter canis	NR_043052.1		Helicobacter bizzozeronii	NR_026372.1		Streptococcus canis	KP851852.1		Mycoplasma hominis	NR_074603.1
Helicobacter canis	NR_043052.1		Helicobacter cinaedi = Campylobacter cinaedi	NR_025941.1		Helicobacter canadensis	NR_115104.1		Streptococcus dysgalactiae	EU660339.1		Neisseria animaloris	MK441685.1
Helicobacter cinaedi = Campylobacter cinaedi	NR_025941.1		Helicobacter felis	M57398.2		Helicobacter canis	NR_043052.1		Streptococcus equi	MF155598.1		Neisseria meningitidis	DQ201319.1
Helicobacter felis	M57398.2		Helicobacter pullorum	NR_043053.1		Helicobacter cinaedi = Campylobacter cinaedi	NR_025941.1		Streptococcus equinus	MF480438.1		Neisseria zoodegmatis	JN713518.1
Helicobacter pullorum	NR_043053.1		Helicobacter suis	NR_044169.1		Helicobacter felis	M57398.2		Streptococcus gallinaceus	AJ307888.1		Pseudomonas aeruginosa	JN995662.1
Helicobacter suis	NR_044169.1		Moraxella bovis	NR_028668.1		Helicobacter pullorum	NR_043053.1		Streptococcus gallolyticus	AF323911.1		Salmonella bongori	KC153129.1
Methanobacterium paludis	NR_133895.1		Moraxella catarrhalis	NR_118775.1		Helicobacter suis	NR_044169.1		Streptococcus iniae	KY118915.1		Salmonella enterica subsp. indica	NR_044370.1
Moraxella bovis	NR_028668.1		Moraxella osloensis = Psychrobacter osloensis	NR_104936.1		Methanobacterium paludis	NR_133895.1		Streptococcus intermedius	GU045403.1		Salmonella typhi	FJ377885.1
Moraxella catarrhalis	NR_118775.1		Parvimonas micra	NR_114338.1		Moraxella bovis	NR_028668.1		Streptococcus pneumoniae	MN826333.1		Shigella dysenteriae	EU009182.1
Moraxella osloensis = Psychrobacter osloensis	NR_104936.1		Peptostreptococcus anaerobius	NR_042847.1		Moraxella catarrhalis	NR_118775.1		Streptococcus porcinus	DQ303195.1		Shigella flexneri	HQ407262.1
Paeniclostridium sordellii = Clostridium sordellii	NR_113140.1		Porphyromonas asaccharolytica = Bacteroides asaccharolyticus	NR_074588.1		Moraxella osloensis = Psychrobacter osloensis	NR_104936.1		Streptococcus suis	LC316849.1		Shigella sonnei	EU723822.1
Parvimonas micra	NR_114338.1		Porphyromonas canoris	JN713273.1		Paeniclostridium sordellii = Clostridium sordellii	NR_113140.1		Streptococcus uberis	LC316933.1		Streptococcus acidominimus	JX986969.1
Porphyromonas asaccharolytica = Bacteroides asaccharolyticus	NR_074588.1		Porphyromonas gingivalis = Bacteroides gingivalis	AB910743.1		Parvimonas micra	NR_114338.1		Methanobacterium paludis	NR_133895.1		Streptococcus agalactiae	MF037769.1
Porphyromonas canoris	JN713273.1		Porphyromonas levii = Bacteroides levii	AB547664.1		Porphyromonas asaccharolytica = Bacteroides asaccharolyticus	NR_074588.1		Thermococcus coalescens	AB107767.1		Streptococcus canis	KP851852.1
Porphyromonas gingivalis = Bacteroides gingivalis	AB910743.1		Porphyromonas macacae = Bacteroides levii	AB547665.1		Porphyromonas canoris	JN713273.1					Streptococcus dysgalactiae	EU660339.1
Porphyromonas levii = Bacteroides levii	AB547664.1		Streptococcus equinus	MF480438.1		Porphyromonas gingivalis = Bacteroides gingivalis	AB910743.1					Streptococcus equi	MF155598.1
Porphyromonas macacae = Bacteroides levii	AB547665.1		Methanobacterium paludis	NR_133895.1		Porphyromonas levii = Bacteroides levii	AB547664.1					Streptococcus equinus	MF480438.1
Shigella dysenteriae	EU009182.1		Thermococcus coalescens	AB107767.1		Porphyromonas macacae = Bacteroides levii	AB547665.1					Streptococcus gallinaceus	AJ307888.1
Shigella flexneri	HQ407262.1					Shigella dysenteriae	EU009182.1					Streptococcus gallolyticus	AF323911.1
Shigella sonnei	EU723822.1					Shigella flexneri	HQ407262.1					Streptococcus iniae	KY118915.1
Streptococcus acidominimus	JX986969.1					Shigella sonnei	EU723822.1					Streptococcus intermedius	GU045403.1
Streptococcus agalactiae	MF037769.1					Streptococcus acidominimus	JX986969.1					Streptococcus pneumoniae	MN826333.1
Streptococcus canis	KP851852.1					Streptococcus agalactiae	MF037769.1					Streptococcus porcinus	DQ303195.1
Streptococcus dysgalactiae	EU660339.1					Streptococcus canis	KP851852.1					Streptococcus suis	LC316849.1
Streptococcus equi	MF155598.1					Streptococcus dysgalactiae	EU660339.1					Streptococcus uberis	LC316933.1
Streptococcus equinus	MF480438.1					Streptococcus equi	MF155598.1					Thermococcus coalescens	AB107767.1
Streptococcus gallinaceus	AJ307888.1					Streptococcus equinus	MF480438.1
Streptococcus gallolyticus	AF323911.1					Streptococcus gallinaceus	AJ307888.1
Streptococcus iniae	KY118915.1					Streptococcus gallolyticus	AF323911.1
Streptococcus intermedius	GU045403.1					Streptococcus iniae	KY118915.1
Streptococcus pneumoniae	MN826333.1					Streptococcus intermedius	GU045403.1
Streptococcus porcinus	DQ303195.1					Streptococcus pneumoniae	MN826333.1
Streptococcus suis	LC316849.1					Streptococcus porcinus	DQ303195.1
Streptococcus uberis	LC316933.1					Streptococcus suis	LC316849.1
Thermococcus coalescens	AB107767.1					Streptococcus uberis	LC316933.1
						Thermococcus coalescens	AB107767.1

## Sheet: Table_S2
Table S2: V2 feature table reporting the taxonomy from RDP and Pplacer classifier and the read numbers of detected ASVs
	RDP classification							Pplacer classification
Feature_IDs	Kingdom	Phylum	Class	Order	Family	Genus	Species	Species	Relationship	Cantiles	Coloradito	Granito	Machos	Partido	Rasito
ASV_222	Bacteria	Actinobacteriota	Actinobacteria	Actinomycetales	Actinomycetaceae	Arcanobacterium	NA	Arcanobacterium haemolyticum	P	7	0	0	48	12	17
ASV_855	Bacteria	Actinobacteriota	Actinobacteria	Actinomycetales	Actinomycetaceae	Arcanobacterium	NA	Arcanobacterium haemolyticum	P	0	0	23	0	0	0
ASV_478	Bacteria	Actinobacteriota	Actinobacteria	Micrococcales	Micrococcaceae	Kocuria	NA	NA	NP	0	29	0	0	0	0
ASV_1185	Bacteria	Actinobacteriota	Coriobacteriia	Coriobacteriales	Coriobacteriaceae	Collinsella	NA	NA	NP	0	0	0	0	77	25
ASV_1089	Bacteria	Bacteroidota	Bacteroidia	Bacteroidales	Bacteroidaceae	Bacteroides	NA	Bacteroides tectus	P	0	0	0	23	0	0
ASV_1091	Bacteria	Bacteroidota	Bacteroidia	Bacteroidales	Bacteroidaceae	Bacteroides	NA	Bacteroides tectus	P	0	0	0	87	0	0
ASV_1108	Bacteria	Bacteroidota	Bacteroidia	Bacteroidales	Bacteroidaceae	Bacteroides	NA	Bacteroides tectus	P	0	0	0	29	0	0
ASV_1137	Bacteria	Bacteroidota	Bacteroidia	Bacteroidales	Bacteroidaceae	Bacteroides	NA	Bacteroides tectus	P	0	0	0	44	0	0
ASV_1201	Bacteria	Bacteroidota	Bacteroidia	Bacteroidales	Bacteroidaceae	Bacteroides	NA	Bacteroides tectus	P	0	0	0	0	74	0
ASV_1304	Bacteria	Bacteroidota	Bacteroidia	Bacteroidales	Bacteroidaceae	Bacteroides	NA	Bacteroides tectus	P	0	0	0	0	84	186
ASV_1377	Bacteria	Bacteroidota	Bacteroidia	Bacteroidales	Bacteroidaceae	Bacteroides	NA	Bacteroides tectus	P	0	0	0	0	0	51
ASV_140	Bacteria	Bacteroidota	Bacteroidia	Bacteroidales	Bacteroidaceae	Bacteroides	NA	Bacteroides tectus	P	33	0	0	0	0	37
ASV_1482	Bacteria	Bacteroidota	Bacteroidia	Bacteroidales	Bacteroidaceae	Bacteroides	NA	Bacteroides tectus	P	0	0	0	0	0	92
ASV_150	Bacteria	Bacteroidota	Bacteroidia	Bacteroidales	Bacteroidaceae	Bacteroides	NA	Bacteroides tectus	P	13	0	0	0	16	7
ASV_177	Bacteria	Bacteroidota	Bacteroidia	Bacteroidales	Bacteroidaceae	Bacteroides	NA	Bacteroides tectus	P	27	0	0	0	15	0
ASV_236	Bacteria	Bacteroidota	Bacteroidia	Bacteroidales	Bacteroidaceae	Bacteroides	NA	Bacteroides tectus	P	61	0	0	56	35	56
ASV_318	Bacteria	Bacteroidota	Bacteroidia	Bacteroidales	Bacteroidaceae	Bacteroides	NA	Bacteroides tectus	P	16	0	0	0	0	0
ASV_331	Bacteria	Bacteroidota	Bacteroidia	Bacteroidales	Bacteroidaceae	Bacteroides	NA	Bacteroides tectus	P	18	0	0	0	0	0
ASV_355	Bacteria	Bacteroidota	Bacteroidia	Bacteroidales	Bacteroidaceae	Bacteroides	NA	Bacteroides tectus	P	28	0	0	0	0	0
ASV_520	Bacteria	Bacteroidota	Bacteroidia	Bacteroidales	Bacteroidaceae	Bacteroides	NA	Bacteroides tectus	P	0	24	0	0	0	0
ASV_69	Bacteria	Bacteroidota	Bacteroidia	Bacteroidales	Bacteroidaceae	Bacteroides	NA	Bacteroides tectus	P	128	0	0	147	120	0
ASV_722	Bacteria	Bacteroidota	Bacteroidia	Bacteroidales	Bacteroidaceae	Bacteroides	NA	Bacteroides tectus	P	0	37	0	0	0	0
ASV_154	Bacteria	Bacteroidota	Bacteroidia	Bacteroidales	Marinifilaceae	Odoribacter	NA	NA	NP	12	0	0	0	17	0
ASV_1060	Bacteria	Bacteroidota	Bacteroidia	Bacteroidales	NA	NA	NA	NA	NP	0	0	0	21	0	0
ASV_829	Bacteria	Bacteroidota	Bacteroidia	Bacteroidales	Paludibacteraceae	H1	NA	NA	NP	0	0	54	0	0	0
ASV_500	Bacteria	Bacteroidota	Bacteroidia	Bacteroidales	Porphyromonadaceae	Porphyromonas	NA	Porphyromonas gingivalis	P	0	20	300	0	0	0
ASV_843	Bacteria	Bacteroidota	Bacteroidia	Bacteroidales	Porphyromonadaceae	Porphyromonas	NA	Porphyromonas gingivalis	P	0	0	81	0	0	0
ASV_981	Bacteria	Bacteroidota	Bacteroidia	Bacteroidales	Porphyromonadaceae	Porphyromonas	NA	Porphyromonas gingivalis	P	0	0	29	0	0	0
ASV_1246	Bacteria	Bacteroidota	Bacteroidia	Bacteroidales	Prevotellaceae	Alloprevotella	NA	Bacteroides tectus	NC	0	0	0	0	22	0
ASV_1376	Bacteria	Bacteroidota	Bacteroidia	Bacteroidales	Prevotellaceae	Alloprevotella	NA	Bacteroides tectus	NC	0	0	0	0	0	45
ASV_187	Bacteria	Bacteroidota	Bacteroidia	Bacteroidales	Prevotellaceae	Alloprevotella	NA	Bacteroides tectus	NC	33	0	0	0	0	0
ASV_1219	Bacteria	Bacteroidota	Bacteroidia	Bacteroidales	Rikenellaceae	Alistipes	NA	Alistipes putredinis	P	0	0	0	0	21	0
ASV_1354	Bacteria	Bacteroidota	Bacteroidia	Bacteroidales	Rikenellaceae	Alistipes	NA	Alistipes putredinis	P	0	0	0	0	0	44
ASV_95	Bacteria	Bacteroidota	Bacteroidia	Bacteroidales	Rikenellaceae	Alistipes	NA	Alistipes putredinis	P	41	0	0	15	0	0
ASV_556	Bacteria	Bacteroidota	Bacteroidia	Flavobacteriales	Flavobacteriaceae	NA	NA	Alistipes putredinis	NC	0	5	239	0	0	0
ASV_876	Bacteria	Bacteroidota	Bacteroidia	Flavobacteriales	Flavobacteriaceae	NA	NA	NA	NP	0	0	29	0	0	0
ASV_875	Bacteria	Bacteroidota	Bacteroidia	Flavobacteriales	Weeksellaceae	NA	NA	NA	NP	0	0	108	0	0	0
ASV_885	Bacteria	Bacteroidota	Bacteroidia	Flavobacteriales	Weeksellaceae	NA	NA	NA	NP	0	0	115	0	0	0
ASV_1032	Bacteria	Campilobacterota	Campylobacteria	Campylobacterales	Campylobacteraceae	Campylobacter	NA	NA	NP	0	0	15	0	0	0
ASV_1118	Bacteria	Campilobacterota	Campylobacteria	Campylobacterales	Campylobacteraceae	Campylobacter	NA	Campylobacter lari	P	0	0	0	17	0	3
ASV_1180	Bacteria	Campilobacterota	Campylobacteria	Campylobacterales	Campylobacteraceae	Campylobacter	NA	NA	NP	0	0	0	0	141	55
ASV_156	Bacteria	Campilobacterota	Campylobacteria	Campylobacterales	Campylobacteraceae	Campylobacter	NA	Campylobacter upsaliensis	P	28	0	0	19	29	72
ASV_180	Bacteria	Campilobacterota	Campylobacteria	Campylobacterales	Campylobacteraceae	Campylobacter	NA	NA	NP	37	0	0	0	0	0
ASV_274	Bacteria	Campilobacterota	Campylobacteria	Campylobacterales	Campylobacteraceae	Campylobacter	NA	Campylobacter rectus	P	11	87	258	0	0	0
ASV_426	Bacteria	Campilobacterota	Campylobacteria	Campylobacterales	Campylobacteraceae	Campylobacter	NA	NA	NP	0	232	0	52	0	0
ASV_571	Bacteria	Campilobacterota	Campylobacteria	Campylobacterales	Campylobacteraceae	Campylobacter	NA	Campylobacter rectus	P	0	26	0	0	0	0
ASV_828	Bacteria	Campilobacterota	Campylobacteria	Campylobacterales	Campylobacteraceae	Campylobacter	NA	NA	NP	0	0	46	0	0	0
ASV_837	Bacteria	Campilobacterota	Campylobacteria	Campylobacterales	Campylobacteraceae	Campylobacter	NA	Campylobacter rectus	P	0	0	70	0	0	0
ASV_731	Bacteria	Campilobacterota	Campylobacteria	Campylobacterales	Campylobacteraceae	Campylobacter	pinnipediorum	Campylobacter pinnipediorum	NP	0	36	88	0	0	0
ASV_1418	Bacteria	Campilobacterota	Campylobacteria	Campylobacterales	Helicobacteraceae	Helicobacter	NA	NA	NP	0	0	0	0	0	15
ASV_18	Bacteria	Campilobacterota	Campylobacteria	Campylobacterales	Helicobacteraceae	Helicobacter	NA	NA	NP	181	0	0	14	153	124
ASV_97	Bacteria	Campilobacterota	Campylobacteria	Campylobacterales	Helicobacteraceae	Helicobacter	NA	Helicobacter cinaedi	P	63	0	0	0	0	0
ASV_1229	Bacteria	Campilobacterota	Campylobacteria	Campylobacterales	Helicobacteraceae	Wolinella	NA	Helicobacter cinaedi	NC	0	0	0	0	30	0
ASV_204	Bacteria	Campilobacterota	Campylobacteria	Campylobacterales	Helicobacteraceae	Wolinella	NA	Helicobacter cinaedi	NC	34	0	0	0	0	0
ASV_534	Bacteria	Campilobacterota	Campylobacteria	Campylobacterales	Helicobacteraceae	Wolinella	NA	Helicobacter cinaedi	P	0	22	27	27	226	120
ASV_166	Bacteria	Deferribacterota	Deferribacteres	Deferribacterales	Deferribacteraceae	Mucispirillum	NA	NA	NP	22	0	0	0	0	0
ASV_155	Bacteria	Desulfobacterota	Desulfovibrionia	Desulfovibrionales	Desulfovibrionaceae	NA	NA	NA	NP	22	0	0	0	5	0
ASV_53	Bacteria	Firmicutes	Bacilli	Erysipelotrichales	Erysipelotrichaceae	Catenisphaera	NA	NA	NP	75	2	0	0	0	0
ASV_1220	Bacteria	Firmicutes	Bacilli	Erysipelotrichales	Erysipelotrichaceae	NA	NA	NA	NP	0	0	0	0	27	0
ASV_1359	Bacteria	Firmicutes	Bacilli	Erysipelotrichales	Erysipelotrichaceae	NA	NA	NA	NP	0	0	0	0	0	40
ASV_1398	Bacteria	Firmicutes	Bacilli	Erysipelotrichales	Erysipelotrichaceae	NA	NA	NA	NP	0	0	0	0	0	19
ASV_178	Bacteria	Firmicutes	Bacilli	Erysipelotrichales	Erysipelotrichaceae	NA	NA	NA	NP	71	0	0	0	0	0
ASV_1075	Bacteria	Firmicutes	Bacilli	Lactobacillales	Aerococcaceae	NA	NA	NA	NP	0	0	0	27	33	0
ASV_1301	Bacteria	Firmicutes	Bacilli	Lactobacillales	Aerococcaceae	NA	NA	NA	NP	0	0	0	0	20	0
ASV_538	Bacteria	Firmicutes	Bacilli	Lactobacillales	Aerococcaceae	NA	NA	NA	NP	0	15	0	13	27	0
ASV_628	Bacteria	Firmicutes	Bacilli	Lactobacillales	Aerococcaceae	NA	NA	NA	NP	0	16	0	0	0	0
ASV_1372	Bacteria	Firmicutes	Bacilli	Lactobacillales	Streptococcaceae	Streptococcus	NA	Streptococcus gallolyticus	P	0	0	0	0	0	18
ASV_881	Bacteria	Firmicutes	Bacilli	Lactobacillales	Streptococcaceae	Streptococcus	NA	NA	NP	0	0	61	0	0	0
ASV_848	Bacteria	Firmicutes	Bacilli	NA	NA	NA	NA	NA	NP	0	0	44	0	0	0
ASV_1072	Bacteria	Firmicutes	Clostridia	Clostridiales	Clostridiaceae	Clostridium_sensu_stricto_2	NA	Clostridium_sensu_stricto_2	NP	0	0	0	28	0	0
ASV_1236	Bacteria	Firmicutes	Clostridia	Clostridiales	Clostridiaceae	Clostridium_sensu_stricto_2	NA	Clostridium_sensu_stricto_2	NP	0	0	0	0	31	0
ASV_1394	Bacteria	Firmicutes	Clostridia	Clostridiales	Clostridiaceae	Clostridium_sensu_stricto_2	NA	Clostridium_sensu_stricto_2	NP	0	0	0	0	0	18
ASV_553	Bacteria	Firmicutes	Clostridia	Clostridiales	Clostridiaceae	Clostridium_sensu_stricto_2	NA	Clostridium_sensu_stricto_2	NP	0	19	0	0	0	0
ASV_1178	Bacteria	Firmicutes	Clostridia	Lachnospirales	Lachnospiraceae	Blautia	NA	Parvimonas micra	NC	0	0	0	0	112	16
ASV_1324	Bacteria	Firmicutes	Clostridia	Lachnospirales	Lachnospiraceae	Blautia	NA	Parvimonas micra	NC	0	0	0	0	50	0
ASV_1063	Bacteria	Firmicutes	Clostridia	Lachnospirales	Lachnospiraceae	Lachnoclostridium	NA	NA	NP	0	0	0	31	6	0
ASV_195	Bacteria	Firmicutes	Clostridia	Lachnospirales	Lachnospiraceae	Lachnoclostridium	NA	Parvimonas micra	NC	24	0	0	0	0	0
ASV_546	Bacteria	Firmicutes	Clostridia	Lachnospirales	Lachnospiraceae	Lachnoclostridium	NA	NA	NP	0	6	0	43	0	11
ASV_1200	Bacteria	Firmicutes	Clostridia	Lachnospirales	Lachnospiraceae	NA	NA	NA	NP	0	0	0	0	23	0
ASV_1250	Bacteria	Firmicutes	Clostridia	Lachnospirales	Lachnospiraceae	NA	NA	Parvimonas micra	NC	0	0	0	0	18	0
ASV_1266	Bacteria	Firmicutes	Clostridia	Lachnospirales	Lachnospiraceae	NA	NA	Parvimonas micra	NC	0	0	0	0	27	0
ASV_1296	Bacteria	Firmicutes	Clostridia	Lachnospirales	Lachnospiraceae	NA	NA	Parvimonas micra	NC	0	0	0	0	19	0
ASV_1373	Bacteria	Firmicutes	Clostridia	Lachnospirales	Lachnospiraceae	NA	NA	Parvimonas micra	NC	0	0	0	0	0	17
ASV_110	Bacteria	Firmicutes	Clostridia	Lachnospirales	Lachnospiraceae	Tuzzerella	NA	Parvimonas micra	NC	32	0	0	0	0	0
ASV_237	Bacteria	Firmicutes	Clostridia	Oscillospirales	Butyricicoccaceae	Butyricicoccus	NA	Parvimonas micra	NC	15	0	0	13	0	0
ASV_1428	Bacteria	Firmicutes	Clostridia	Oscillospirales	NA	NA	NA	Parvimonas micra	NC	0	0	0	0	0	22
ASV_144	Bacteria	Firmicutes	Clostridia	Oscillospirales	NA	NA	NA	Parvimonas micra	NC	66	0	0	0	46	0
ASV_230	Bacteria	Firmicutes	Clostridia	Oscillospirales	NA	NA	NA	Parvimonas micra	NC	30	0	0	0	0	0
ASV_55	Bacteria	Firmicutes	Clostridia	Oscillospirales	NA	NA	NA	Parvimonas micra	NC	129	0	0	0	117	0
ASV_320	Bacteria	Firmicutes	Clostridia	Oscillospirales	Oscillospiraceae	UCG-002	NA	Parvimonas micra	NC	18	0	0	0	28	0
ASV_314	Bacteria	Firmicutes	Clostridia	Oscillospirales	Oscillospiraceae	UCG-005	NA	Parvimonas micra	NC	23	0	0	0	0	0
ASV_44	Bacteria	Firmicutes	Clostridia	Oscillospirales	Oscillospiraceae	UCG-005	NA	Parvimonas micra	NC	85	0	0	0	17	10
ASV_1364	Bacteria	Firmicutes	Clostridia	Oscillospirales	Ruminococcaceae	NA	NA	Parvimonas micra	NC	0	0	0	0	0	17
ASV_321	Bacteria	Firmicutes	Clostridia	Oscillospirales	Ruminococcaceae	NA	NA	Parvimonas micra	NC	21	0	0	0	0	0
ASV_123	Bacteria	Firmicutes	Clostridia	Oscillospirales	Ruminococcaceae	Negativibacillus	NA	Parvimonas micra	NC	24	0	0	0	0	0
ASV_228	Bacteria	Firmicutes	Clostridia	Oscillospirales	Ruminococcaceae	Negativibacillus	NA	Parvimonas micra	NC	21	0	0	0	0	0
ASV_167	Bacteria	Firmicutes	Clostridia	Peptostreptococcales-Tissierellales	Anaerovoracaceae	NA	NA	Parvimonas micra	NC	17	0	0	0	0	2
ASV_197	Bacteria	Firmicutes	Clostridia	Peptostreptococcales-Tissierellales	Anaerovoracaceae	NA	NA	Parvimonas micra	NC	26	0	0	0	0	0
ASV_181	Bacteria	Firmicutes	Clostridia	Peptostreptococcales-Tissierellales	Peptostreptococcaceae	Peptoclostridium	NA	Paeniclostridium sordellii	NC	14	0	0	0	6	16
ASV_854	Bacteria	Firmicutes	Clostridia	Peptostreptococcales-Tissierellales	Peptostreptococcales-Tissierellales_fa	Parvimonas	NA	Parvimonas micra	NC	0	0	19	0	0	0
ASV_1188	Bacteria	Firmicutes	Negativicutes	Acidaminococcales	Acidaminococcaceae	Phascolarctobacterium	NA	NA	NP	0	0	0	0	70	0
ASV_1238	Bacteria	Firmicutes	Negativicutes	Acidaminococcales	Acidaminococcaceae	Phascolarctobacterium	NA	NA	NP	0	0	0	0	24	0
ASV_1358	Bacteria	Firmicutes	Negativicutes	Acidaminococcales	Acidaminococcaceae	Phascolarctobacterium	NA	NA	NP	0	0	0	0	0	34
ASV_899	Bacteria	Firmicutes	Negativicutes	Acidaminococcales	Acidaminococcaceae	Phascolarctobacterium	NA	NA	NP	0	0	16	0	0	0
ASV_1049	Bacteria	Fusobacteriota	Fusobacteriia	Fusobacteriales	Fusobacteriaceae	Fusobacterium	NA	Fusobacterium varium	P	0	0	0	79	0	115
ASV_1059	Bacteria	Fusobacteriota	Fusobacteriia	Fusobacteriales	Fusobacteriaceae	Fusobacterium	NA	Fusobacterium varium	P	0	0	0	114	0	113
ASV_1094	Bacteria	Fusobacteriota	Fusobacteriia	Fusobacteriales	Fusobacteriaceae	Fusobacterium	NA	Fusobacterium varium	P	0	0	0	124	0	0
ASV_1146	Bacteria	Fusobacteriota	Fusobacteriia	Fusobacteriales	Fusobacteriaceae	Fusobacterium	NA	Fusobacterium varium	P	0	0	0	37	0	0
ASV_130	Bacteria	Fusobacteriota	Fusobacteriia	Fusobacteriales	Fusobacteriaceae	Fusobacterium	NA	Fusobacterium varium	P	22	138	0	168	66	247
ASV_488	Bacteria	Fusobacteriota	Fusobacteriia	Fusobacteriales	Fusobacteriaceae	Fusobacterium	NA	Fusobacterium varium	P	0	50	32	0	99	0
ASV_494	Bacteria	Fusobacteriota	Fusobacteriia	Fusobacteriales	Fusobacteriaceae	Fusobacterium	NA	Fusobacterium varium	P	0	85	0	0	30	0
ASV_52	Bacteria	Fusobacteriota	Fusobacteriia	Fusobacteriales	Fusobacteriaceae	Fusobacterium	NA	Fusobacterium varium	P	73	33	0	74	56	74
ASV_744	Bacteria	Fusobacteriota	Fusobacteriia	Fusobacteriales	Fusobacteriaceae	Fusobacterium	NA	Fusobacterium varium	P	0	34	0	0	0	0
ASV_868	Bacteria	Fusobacteriota	Fusobacteriia	Fusobacteriales	Fusobacteriaceae	Fusobacterium	NA	Fusobacterium varium	P	0	0	53	0	51	0
ASV_916	Bacteria	Fusobacteriota	Fusobacteriia	Fusobacteriales	Fusobacteriaceae	Fusobacterium	NA	Fusobacterium varium	P	0	0	31	0	0	0
ASV_94	Bacteria	Fusobacteriota	Fusobacteriia	Fusobacteriales	Fusobacteriaceae	Fusobacterium	NA	Fusobacterium varium	P	89	24	0	27	21	124
ASV_830	Bacteria	Fusobacteriota	Fusobacteriia	Fusobacteriales	Leptotrichiaceae	NA	NA	Fusobacterium necrophorum	NC	0	0	50	0	0	0
ASV_1067	Bacteria	Fusobacteriota	Fusobacteriia	Fusobacteriales	Leptotrichiaceae	Oceanivirga	NA	Fusobacterium necrophorum	NC	0	0	0	36	4	0
ASV_212	Bacteria	Fusobacteriota	Fusobacteriia	Fusobacteriales	Leptotrichiaceae	Oceanivirga	NA	Fusobacterium necrophorum	NC	19	0	0	0	0	0
ASV_535	Bacteria	Fusobacteriota	Fusobacteriia	Fusobacteriales	Leptotrichiaceae	Oceanivirga	NA	Fusobacterium necrophorum	NC	0	15	101	0	0	0
ASV_542	Bacteria	Fusobacteriota	Fusobacteriia	Fusobacteriales	Leptotrichiaceae	Oceanivirga	NA	Fusobacterium necrophorum	NC	0	8	37	0	0	0
ASV_867	Bacteria	Fusobacteriota	Fusobacteriia	Fusobacteriales	Leptotrichiaceae	Oceanivirga	NA	Fusobacterium necrophorum	NC	0	0	18	0	0	0
ASV_913	Bacteria	Fusobacteriota	Fusobacteriia	Fusobacteriales	Leptotrichiaceae	Oceanivirga	NA	Fusobacterium necrophorum	NC	0	0	25	0	0	0
ASV_976	Bacteria	Fusobacteriota	Fusobacteriia	Fusobacteriales	Leptotrichiaceae	Oceanivirga	NA	Fusobacterium varium	P	0	0	16	0	0	0
ASV_993	Bacteria	Fusobacteriota	Fusobacteriia	Fusobacteriales	Leptotrichiaceae	Oceanivirga	NA	Fusobacterium necrophorum	NC	0	0	36	0	0	0
ASV_127	Bacteria	NA	NA	NA	NA	NA	NA	NA	NP	18	0	0	0	0	0
ASV_1055	Bacteria	Proteobacteria	Gammaproteobacteria	Aeromonadales	Succinivibrionaceae	Anaerobiospirillum	NA	Anaerobiospirillum thomasii	P	0	0	0	35	0	0
ASV_1230	Bacteria	Proteobacteria	Gammaproteobacteria	Aeromonadales	Succinivibrionaceae	Anaerobiospirillum	NA	Anaerobiospirillum thomasii	P	0	0	0	0	17	0
ASV_1286	Bacteria	Proteobacteria	Gammaproteobacteria	Aeromonadales	Succinivibrionaceae	Anaerobiospirillum	NA	Anaerobiospirillum thomasii	P	0	0	0	0	18	0
ASV_1315	Bacteria	Proteobacteria	Gammaproteobacteria	Aeromonadales	Succinivibrionaceae	Anaerobiospirillum	NA	Anaerobiospirillum thomasii	P	0	0	0	0	15	0
ASV_1399	Bacteria	Proteobacteria	Gammaproteobacteria	Aeromonadales	Succinivibrionaceae	Anaerobiospirillum	NA	Anaerobiospirillum thomasii	P	0	0	0	0	0	16
ASV_1478	Bacteria	Proteobacteria	Gammaproteobacteria	Aeromonadales	Succinivibrionaceae	Anaerobiospirillum	NA	Anaerobiospirillum thomasii	P	0	0	0	0	0	17
ASV_341	Bacteria	Proteobacteria	Gammaproteobacteria	Aeromonadales	Succinivibrionaceae	Anaerobiospirillum	NA	Anaerobiospirillum thomasii	P	15	0	0	0	0	4
ASV_847	Bacteria	Proteobacteria	Gammaproteobacteria	Burkholderiales	Neisseriaceae	Alysiella	NA	Moraxella bovis	NC	0	0	30	0	0	0
ASV_207	Bacteria	Proteobacteria	Gammaproteobacteria	Burkholderiales	Neisseriaceae	Conchiformibius	NA	Moraxella bovis	NC	15	60	792	0	0	0
ASV_907	Bacteria	Proteobacteria	Gammaproteobacteria	Burkholderiales	Neisseriaceae	Conchiformibius	NA	Moraxella bovis	NC	0	0	71	0	0	0
ASV_1035	Bacteria	Proteobacteria	Gammaproteobacteria	Burkholderiales	Neisseriaceae	NA	NA	Moraxella bovis	NC	0	0	37	0	0	0
ASV_1082	Bacteria	Proteobacteria	Gammaproteobacteria	Burkholderiales	Sutterellaceae	Sutterella	NA	NA	NP	0	0	0	21	0	0
ASV_533	Bacteria	Proteobacteria	Gammaproteobacteria	Burkholderiales	Sutterellaceae	Sutterella	NA	NA	NP	0	14	0	72	28	98
ASV_649	Bacteria	Proteobacteria	Gammaproteobacteria	Burkholderiales	Sutterellaceae	Sutterella	stercoricanis	NA	NC	0	15	0	0	0	0
ASV_770	Bacteria	Proteobacteria	Gammaproteobacteria	Enterobacterales	Enterobacteriaceae	Escherichia/Shigella	coli	Escherichia coli	P	0	26	0	0	0	0
ASV_1175	Bacteria	Proteobacteria	Gammaproteobacteria	Enterobacterales	Enterobacteriaceae	Escherichia/Shigella	NA	Escherichia coli	P	0	0	0	0	143	0
ASV_28	Bacteria	Proteobacteria	Gammaproteobacteria	Enterobacterales	Enterobacteriaceae	Escherichia/Shigella	NA	Escherichia albertii	P	172	88	0	0	0	244
ASV_1255	Bacteria	Proteobacteria	Gammaproteobacteria	Enterobacterales	Enterobacteriaceae	NA	NA	Escherichia albertii	P	0	0	0	0	55	82
ASV_1440	Bacteria	Proteobacteria	Gammaproteobacteria	Enterobacterales	Enterobacteriaceae	NA	NA	Shigella dysenteriae	P	0	0	0	0	0	97
ASV_379	Bacteria	Proteobacteria	Gammaproteobacteria	Enterobacterales	Enterobacteriaceae	NA	NA	Shigella dysenteriae	P	45	0	0	0	0	0
ASV_420	Bacteria	Proteobacteria	Gammaproteobacteria	Enterobacterales	Enterobacteriaceae	NA	NA	Escherichia coli	P	0	420	0	184	155	0
ASV_425	Bacteria	Proteobacteria	Gammaproteobacteria	Enterobacterales	Enterobacteriaceae	NA	NA	Escherichia coli	P	0	881	0	552	0	0
ASV_61	Bacteria	Proteobacteria	Gammaproteobacteria	Enterobacterales	Enterobacteriaceae	NA	NA	Escherichia albertii	P	149	75	0	0	0	169
ASV_644	Bacteria	Proteobacteria	Gammaproteobacteria	Enterobacterales	Enterobacteriaceae	NA	NA	Escherichia coli	P	0	137	0	0	0	0
ASV_840	Bacteria	Proteobacteria	Gammaproteobacteria	Enterobacterales	Enterobacteriaceae	NA	NA	Escherichia coli	P	0	0	98	0	390	0
ASV_859	Bacteria	Proteobacteria	Gammaproteobacteria	Enterobacterales	Enterobacteriaceae	NA	NA	Escherichia coli	P	0	0	66	0	0	0
ASV_1054	Bacteria	Proteobacteria	Gammaproteobacteria	NA	NA	NA	NA	Moraxella osloensis	NC	0	0	0	150	0	0
ASV_507	Bacteria	Proteobacteria	Gammaproteobacteria	Oceanospirillales	Halomonadaceae	Halomonas	NA	Moraxella catarrhalis	NC	0	21	0	0	0	0
ASV_787	Bacteria	Proteobacteria	Gammaproteobacteria	Oceanospirillales	Halomonadaceae	Halomonas	NA	NA	NP	0	21	0	0	0	0
ASV_450	Bacteria	Proteobacteria	Gammaproteobacteria	Pasteurellales	Pasteurellaceae	Actinobacillus	NA	NA	NP	0	110	96	0	0	0
ASV_605	Bacteria	Proteobacteria	Gammaproteobacteria	Pasteurellales	Pasteurellaceae	Actinobacillus	NA	NA	NP	0	105	0	0	0	0
ASV_817	Bacteria	Proteobacteria	Gammaproteobacteria	Pasteurellales	Pasteurellaceae	Actinobacillus	NA	NA	NP	0	0	206	15	0	0
ASV_1314	Bacteria	Proteobacteria	Gammaproteobacteria	Pasteurellales	Pasteurellaceae	NA	NA	NA	NP	0	0	0	0	26	0
ASV_1369	Bacteria	Proteobacteria	Gammaproteobacteria	Pasteurellales	Pasteurellaceae	NA	NA	NA	NP	0	0	0	0	0	58
ASV_406	Bacteria	Proteobacteria	Gammaproteobacteria	Pasteurellales	Pasteurellaceae	NA	NA	NA	NP	28	0	191	0	0	0
ASV_705	Bacteria	Proteobacteria	Gammaproteobacteria	Pasteurellales	Pasteurellaceae	NA	NA	NA	NP	0	105	0	0	0	0
ASV_955	Bacteria	Proteobacteria	Gammaproteobacteria	Pasteurellales	Pasteurellaceae	NA	NA	NA	NP	0	0	43	0	0	0
ASV_969	Bacteria	Proteobacteria	Gammaproteobacteria	Pasteurellales	Pasteurellaceae	NA	NA	NA	NP	0	0	50	0	0	0
ASV_975	Bacteria	Proteobacteria	Gammaproteobacteria	Pasteurellales	Pasteurellaceae	NA	NA	NA	NP	0	0	45	0	0	0
ASV_1068	Bacteria	Proteobacteria	Gammaproteobacteria	Pasteurellales	Pasteurellaceae	Otariodibacter	NA	NA	NP	0	0	0	38	0	0
ASV_129	Bacteria	Proteobacteria	Gammaproteobacteria	Pasteurellales	Pasteurellaceae	Otariodibacter	NA	NA	NP	88	187	293	0	0	0
ASV_131	Bacteria	Proteobacteria	Gammaproteobacteria	Pasteurellales	Pasteurellaceae	Otariodibacter	NA	NA	NP	31	0	0	0	0	0
ASV_357	Bacteria	Proteobacteria	Gammaproteobacteria	Pasteurellales	Pasteurellaceae	Otariodibacter	NA	NA	NP	34	184	199	0	0	0
ASV_620	Bacteria	Proteobacteria	Gammaproteobacteria	Pasteurellales	Pasteurellaceae	Otariodibacter	NA	NA	NP	0	138	0	0	0	0
ASV_660	Bacteria	Proteobacteria	Gammaproteobacteria	Pasteurellales	Pasteurellaceae	Otariodibacter	NA	NA	NP	0	83	0	48	34	0
ASV_693	Bacteria	Proteobacteria	Gammaproteobacteria	Pasteurellales	Pasteurellaceae	Otariodibacter	NA	NA	NP	0	37	0	0	0	0
ASV_724	Bacteria	Proteobacteria	Gammaproteobacteria	Pasteurellales	Pasteurellaceae	Otariodibacter	NA	NA	NP	0	85	0	0	51	0
ASV_430	Bacteria	Proteobacteria	Gammaproteobacteria	Pasteurellales	Pasteurellaceae	Otariodibacter	oris	NA	NP	0	254	222	0	102	0
ASV_444	Bacteria	Proteobacteria	Gammaproteobacteria	Pasteurellales	Pasteurellaceae	Otariodibacter	oris	NA	NP	0	330	180	0	102	50
ASV_1274	Bacteria	Proteobacteria	Gammaproteobacteria	Pseudomonadales	Moraxellaceae	Moraxella	NA	Moraxella osloensis	P	0	0	0	0	47	0
ASV_456	Bacteria	Proteobacteria	Gammaproteobacteria	Pseudomonadales	Moraxellaceae	Moraxella	NA	Moraxella osloensis	P	0	285	0	0	0	0
ASV_844	Bacteria	Proteobacteria	Gammaproteobacteria	Pseudomonadales	Moraxellaceae	Moraxella	NA	Moraxella osloensis	P	0	0	42	0	0	0
ASV_974	Bacteria	Proteobacteria	Gammaproteobacteria	Pseudomonadales	Moraxellaceae	Moraxella	NA	Moraxella osloensis	P	0	0	22	0	0	0
ASV_1232	Bacteria	Proteobacteria	Gammaproteobacteria	Pseudomonadales	Moraxellaceae	Psychrobacter	lutiphocae	Psychrobacte lutiphocae	NP	0	0	0	0	48	0
ASV_1039	Bacteria	Proteobacteria	Gammaproteobacteria	Pseudomonadales	Moraxellaceae	Psychrobacter	NA	Moraxella osloensis	NC	0	0	0	314	103	0
ASV_1303	Bacteria	Proteobacteria	Gammaproteobacteria	Pseudomonadales	Moraxellaceae	Psychrobacter	NA	Moraxella osloensis	NC	0	0	0	0	59	0
ASV_185	Bacteria	Proteobacteria	Gammaproteobacteria	Pseudomonadales	Moraxellaceae	Psychrobacter	NA	Moraxella osloensis	NC	55	0	0	0	0	0
ASV_224	Bacteria	Proteobacteria	Gammaproteobacteria	Pseudomonadales	Moraxellaceae	Psychrobacter	NA	Moraxella osloensis	NC	55	370	0	43	45	26
ASV_238	Bacteria	Proteobacteria	Gammaproteobacteria	Pseudomonadales	Moraxellaceae	Psychrobacter	NA	Moraxella osloensis	NC	22	65	0	0	0	0
ASV_78	Bacteria	Proteobacteria	Gammaproteobacteria	Pseudomonadales	Moraxellaceae	Psychrobacter	NA	Moraxella osloensis	NC	56	74	30	0	0	0
ASV_992	Bacteria	Proteobacteria	Gammaproteobacteria	Pseudomonadales	Moraxellaceae	Psychrobacter	NA	Moraxella osloensis	NC	0	0	26	0	0	0
ASV_170	Bacteria	Proteobacteria	Gammaproteobacteria	Pseudomonadales	Pseudomonadaceae	Azomonas	NA	Moraxella osloensis	NC	14	52	0	46	75	3
ASV_158	Bacteria	Proteobacteria	Gammaproteobacteria	Pseudomonadales	Pseudomonadaceae	NA	NA	Moraxella osloensis	NC	48	84	0	136	109	36

## Sheet: Table_S3
Table S3: V3 feature table reporting the taxonomy from RDP and Pplacer classifier and the read numbers of detected ASVs
	RDP classification							Pplacer classification
Feature_IDs	Kingdom	Phylum	Class	Order	Family	Genus	Species	Species	Relationship	Cantiles	Coloradito	Granito	Machos	Partido	Rasito
ASV_1079	Bacteria	Bacteroidota	Bacteroidia	Bacteroidales	Rikenellaceae	Alistipes	NA	Alistipes putredinis	P	0	0	0	15	25	96
ASV_1190	Bacteria	Bacteroidota	Bacteroidia	Bacteroidales	Rikenellaceae	Alistipes	NA	Alistipes putredinis	P	0	0	0	0	90	0
ASV_1257	Bacteria	Bacteroidota	Bacteroidia	Bacteroidales	Rikenellaceae	Alistipes	NA	Alistipes putredinis	P	0	0	0	0	25	0
ASV_201	Bacteria	Bacteroidota	Bacteroidia	Bacteroidales	Rikenellaceae	Alistipes	NA	Alistipes putredinis	P	23	0	0	0	0	0
ASV_65	Bacteria	Bacteroidota	Bacteroidia	Bacteroidales	Rikenellaceae	Alistipes	NA	Alistipes putredinis	P	147	0	0	0	0	0
ASV_1251	Bacteria	Bacteroidota	Bacteroidia	Bacteroidales	Rikenellaceae	NA	NA	Alistipes putredinis	P	0	0	0	0	31	0
ASV_298	Bacteria	Proteobacteria	Gammaproteobacteria	Aeromonadales	NA	NA	NA	Anaerobiospirillum thomasii	NC	19	0	0	0	72	46
ASV_1110	Bacteria	Proteobacteria	Gammaproteobacteria	Aeromonadales	Succinivibrionaceae	Anaerobiospirillum	NA	Anaerobiospirillum thomasii	P	0	0	0	30	0	0
ASV_1076	Bacteria	Actinobacteriota	Actinobacteria	Actinomycetales	Actinomycetaceae	Arcanobacterium	NA	Arcanobacterium haemolyticum	P	0	0	0	17	7	7
ASV_691	Bacteria	Firmicutes	Bacilli	Bacillales	Bacillaceae	Bacillus	NA	Bacillus anthracis	P	0	43	0	0	0	0
ASV_728	Bacteria	Firmicutes	Bacilli	Bacillales	Bacillaceae	Bacillus	NA	Bacillus anthracis	P	0	33	0	0	0	0
ASV_784	Bacteria	Firmicutes	Bacilli	Bacillales	Bacillaceae	NA	NA	Bacillus anthracis	NC	0	40	0	0	0	0
ASV_598	Bacteria	Firmicutes	Bacilli	Bacillales	Bacillaceae	Ornithinibacillus	NA	Bacillus anthracis	NC	0	57	0	0	0	0
ASV_781	Bacteria	Firmicutes	Bacilli	Bacillales	Bacillaceae	Virgibacillus	NA	Bacillus anthracis	NC	0	66	0	0	0	0
ASV_1041	Bacteria	Firmicutes	Bacilli	Lactobacillales	Aerococcaceae	NA	NA	Bacillus anthracis	NC	0	0	0	139	171	0
ASV_1107	Bacteria	Firmicutes	Bacilli	Lactobacillales	Aerococcaceae	NA	NA	Bacillus anthracis	NC	0	0	0	79	0	0
ASV_120	Bacteria	Firmicutes	Bacilli	Lactobacillales	Aerococcaceae	NA	NA	Bacillus anthracis	NC	45	0	0	61	34	0
ASV_1204	Bacteria	Firmicutes	Bacilli	Lactobacillales	Aerococcaceae	NA	NA	Bacillus anthracis	NC	0	0	0	0	53	0
ASV_319	Bacteria	Firmicutes	Bacilli	Lactobacillales	Aerococcaceae	NA	NA	Bacillus anthracis	NC	6	23	0	68	0	0
ASV_399	Bacteria	Firmicutes	Bacilli	Lactobacillales	Aerococcaceae	NA	NA	Bacillus anthracis	NC	21	100	0	99	139	52
ASV_102	Bacteria	Bacteroidota	Bacteroidia	Bacteroidales	Bacteroidaceae	Bacteroides	NA	Bacteroides tectus	P	33	0	0	0	72	0
ASV_850	Bacteria	Bacteroidota	Bacteroidia	Bacteroidales	Bacteroidaceae	Bacteroides	NA	Bacteroides tectus	P	0	0	22	0	83	13
ASV_106	Bacteria	Bacteroidota	Bacteroidia	Bacteroidales	Marinifilaceae	Odoribacter	NA	Bacteroides tectus	NC	39	0	9	0	31	12
ASV_1121	Bacteria	Bacteroidota	Bacteroidia	Bacteroidales	Prevotellaceae	Alloprevotella	NA	Bacteroides tectus	NC	0	0	0	31	0	26
ASV_1227	Bacteria	Bacteroidota	Bacteroidia	Bacteroidales	Prevotellaceae	Alloprevotella	NA	Bacteroides tectus	NC	0	0	0	0	34	0
ASV_1380	Bacteria	Bacteroidota	Bacteroidia	Bacteroidales	Prevotellaceae	Alloprevotella	NA	Bacteroides tectus	NC	0	0	0	0	0	31
ASV_159	Bacteria	Bacteroidota	Bacteroidia	Bacteroidales	Prevotellaceae	Alloprevotella	NA	Bacteroides tectus	NC	48	0	0	0	226	0
ASV_846	Bacteria	Bacteroidota	Bacteroidia	Bacteroidales	Prevotellaceae	Alloprevotella	NA	Bacteroides tectus	NC	0	0	66	0	0	68
ASV_632	Bacteria	Bacteroidota	Bacteroidia	Bacteroidales	Rikenellaceae	Rikenellaceae_RC9_gut_group	NA	Bergeyella zoohelcum	NC	0	0	24	0	0	0
ASV_1299	Bacteria	Bacteroidota	Bacteroidia	Flavobacteriales	Weeksellaceae	Bergeyella	NA	Bergeyella zoohelcum	P	0	0	63	0	0	0
ASV_473	Bacteria	Bacteroidota	Bacteroidia	Flavobacteriales	Weeksellaceae	Bergeyella	NA	Bergeyella zoohelcum	P	22	257	1120	0	0	0
ASV_1022	Bacteria	Bacteroidota	Bacteroidia	Flavobacteriales	Weeksellaceae	Bergeyella	NA	Bergeyella zoohelcum	P	0	90	417	0	0	0
ASV_471	Bacteria	Bacteroidota	Bacteroidia	Flavobacteriales	Weeksellaceae	Bergeyella	NA	Bergeyella zoohelcum	P	0	0	128	0	0	0
ASV_674	Bacteria	Bacteroidota	Bacteroidia	Flavobacteriales	Weeksellaceae	Bergeyella	NA	Bergeyella zoohelcum	P	0	0	43	0	0	0
ASV_826	Bacteria	Bacteroidota	Bacteroidia	Flavobacteriales	Weeksellaceae	Bergeyella	NA	Bergeyella zoohelcum	P	0	0	23	0	0	0
ASV_858	Bacteria	Bacteroidota	Bacteroidia	Flavobacteriales	Weeksellaceae	Bergeyella	NA	Bergeyella zoohelcum	P	0	0	114	0	0	0
ASV_275	Bacteria	Bacteroidota	Bacteroidia	Flavobacteriales	Weeksellaceae	Moheibacter	NA	Bergeyella zoohelcum	NC	0	71	0	0	0	0
ASV_284	Bacteria	Bacteroidota	Bacteroidia	Flavobacteriales	Weeksellaceae	NA	NA	Bergeyella zoohelcum	NC	31	0	75	0	0	0
ASV_818	Bacteria	Bacteroidota	Bacteroidia	Flavobacteriales	Weeksellaceae	NA	NA	Bergeyella zoohelcum	NC	6	70	0	13	10	8
ASV_145	Bacteria	Bacteroidota	Bacteroidia	Flavobacteriales	Weeksellaceae	NA	NA	Bergeyella zoohelcum	NC	0	24	0	0	0	0
ASV_340	Bacteria	Bacteroidota	Bacteroidia	Flavobacteriales	Weeksellaceae	NA	NA	Bergeyella zoohelcum	NC	0	19	0	0	0	0
ASV_812	Bacteria	Bacteroidota	Bacteroidia	Flavobacteriales	Weeksellaceae	NA	NA	Bergeyella zoohelcum	NC	50	0	124	0	0	0
ASV_918	Bacteria	Bacteroidota	Bacteroidia	Flavobacteriales	Weeksellaceae	NA	NA	Bergeyella zoohelcum	NC	0	0	27	0	0	0
ASV_611	Bacteria	Bacteroidota	Bacteroidia	Flavobacteriales	Weeksellaceae	Ornithobacterium	NA	Bergeyella zoohelcum	NC	0	0	34	0	0	0
ASV_782	Bacteria	Campilobacterota	Campylobacteria	Campylobacterales	Campylobacteraceae	Campylobacter	blaseri	Campylobacter blaseri	NP	19	221	0	67	121	74
ASV_943	Bacteria	Campilobacterota	Campylobacteria	Campylobacterales	Campylobacteraceae	Campylobacter	blaseri	Campylobacter blaseri	NP	0	54	0	10	0	17
ASV_93	Bacteria	Campilobacterota	Campylobacteria	Campylobacterales	Campylobacteraceae	Campylobacter	NA	Campylobacter fetus	P	0	61	105	0	0	0
ASV_946	Bacteria	Campilobacterota	Campylobacteria	Campylobacterales	Campylobacteraceae	Campylobacter	NA	Campylobacter fetus	P	0	17	0	0	0	0
ASV_964	Bacteria	Campilobacterota	Campylobacteria	Campylobacterales	Campylobacteraceae	Campylobacter	NA	Campylobacter fetus	P	0	0	23	0	0	0
ASV_965	Bacteria	Campilobacterota	Campylobacteria	Campylobacterales	Campylobacteraceae	Campylobacter	NA	Campylobacter jejuni	P	0	0	0	15	0	0
ASV_583	Bacteria	Campilobacterota	Campylobacteria	Campylobacterales	Campylobacteraceae	Campylobacter	NA	Campylobacter ureolyticus	P	0	0	0	0	28	0
ASV_1111	Bacteria	Campilobacterota	Campylobacteria	Campylobacterales	Campylobacteraceae	Campylobacter	NA	Campylobacter ureolyticus	P	0	0	61	0	0	0
ASV_307	Bacteria	Firmicutes	Clostridia	Oscillospirales	NA	NA	NA	Clostridium baratii	NC	46	0	0	19	0	13
ASV_57	Bacteria	Firmicutes	Clostridia	Oscillospirales	Ruminococcaceae	NA	NA	Clostridium baratii	NC	96	0	0	0	0	0
ASV_1272	Bacteria	Firmicutes	Clostridia	Clostridiales	Clostridiaceae	NA	NA	Clostridium fallax	P	0	0	0	0	30	0
ASV_262	Bacteria	Firmicutes	Clostridia	Clostridiales	Clostridiaceae	NA	NA	Clostridium fallax	P	26	0	0	0	0	0
ASV_388	Bacteria	Firmicutes	Clostridia	Clostridiales	Clostridiaceae	NA	NA	Clostridium fallax	P	17	0	0	0	0	0
ASV_654	Bacteria	Firmicutes	Clostridia	Clostridiales	Clostridiaceae	NA	NA	Clostridium fallax	P	0	34	0	24	118	129
ASV_1340	Bacteria	Firmicutes	Clostridia	Clostridiales	NA	NA	NA	Clostridium fallax	NC	0	0	0	0	0	203
ASV_62	Bacteria	Firmicutes	Clostridia	Oscillospirales	Ruminococcaceae	Paludicola	NA	Clostridium perfringens	NC	58	0	0	0	36	37
ASV_1481	Bacteria	Firmicutes	Clostridia	Clostridiales	Clostridiaceae	Clostridium_sensu_stricto_1	NA	Clostridium_sensu_stricto_1	NP	0	0	0	0	0	17
ASV_909	Bacteria	Firmicutes	Clostridia	Clostridiales	Clostridiaceae	Clostridium_sensu_stricto_3	NA	Clostridium_sensu_stricto_3	NP	0	0	47	0	0	0
ASV_679	Bacteria	Proteobacteria	Gammaproteobacteria	Enterobacterales	Enterobacteriaceae	Escherichia/Shigella	coli	Escherichia fergusonii	P	0	169	0	138	335	246
ASV_13	Bacteria	Proteobacteria	Gammaproteobacteria	Enterobacterales	Enterobacteriaceae	Escherichia/Shigella	NA	Escherichia fergusonii	P	604	1421	103	1069	1089	1284
ASV_96	Bacteria	Proteobacteria	Gammaproteobacteria	Enterobacterales	Enterobacteriaceae	Escherichia/Shigella	NA	Escherichia fergusonii	P	82	332	18	218	203	297
ASV_248	Bacteria	Campilobacterota	Campylobacteria	Campylobacterales	Helicobacteraceae	Helicobacter	muridarum	Helicobacter muridarum	P	122	0	0	0	0	0
ASV_699	Bacteria	Actinobacteriota	Actinobacteria	Propionibacteriales	Nocardioidaceae	Marmoricola	NA	NA	NP	0	26	0	0	0	0
ASV_1158	Bacteria	Actinobacteriota	Coriobacteriia	Coriobacteriales	Coriobacteriaceae	Collinsella	NA	NA	NP	0	0	0	15	0	0
ASV_151	Bacteria	Actinobacteriota	Coriobacteriia	Coriobacteriales	Coriobacteriaceae	Collinsella	NA	NA	NP	18	0	21	0	351	81
ASV_410	Bacteria	Actinobacteriota	Coriobacteriia	Coriobacteriales	Eggerthellaceae	Slackia	NA	NA	NP	5	0	0	0	11	0
ASV_1142	Bacteria	Bacteroidota	Bacteroidia	Bacteroidales	Bacteroidaceae	Bacteroides	NA	NA	NP	0	0	0	80	0	0
ASV_1181	Bacteria	Bacteroidota	Bacteroidia	Bacteroidales	Bacteroidaceae	Bacteroides	NA	NA	NP	0	0	0	0	118	0
ASV_1253	Bacteria	Bacteroidota	Bacteroidia	Bacteroidales	Bacteroidaceae	Bacteroides	NA	NA	NP	0	0	0	0	33	117
ASV_1454	Bacteria	Bacteroidota	Bacteroidia	Bacteroidales	Bacteroidaceae	Bacteroides	NA	NA	NP	0	0	0	0	0	57
ASV_1469	Bacteria	Bacteroidota	Bacteroidia	Bacteroidales	Bacteroidaceae	Bacteroides	NA	NA	NP	0	0	0	0	0	42
ASV_15	Bacteria	Bacteroidota	Bacteroidia	Bacteroidales	Bacteroidaceae	Bacteroides	NA	NA	NP	198	0	90	191	135	142
ASV_16	Bacteria	Bacteroidota	Bacteroidia	Bacteroidales	Bacteroidaceae	Bacteroides	NA	NA	NP	256	91	152	211	274	352
ASV_279	Bacteria	Bacteroidota	Bacteroidia	Bacteroidales	Bacteroidaceae	Bacteroides	NA	NA	NP	135	0	41	349	154	244
ASV_337	Bacteria	Bacteroidota	Bacteroidia	Bacteroidales	Bacteroidaceae	Bacteroides	NA	NA	NP	79	20	0	159	43	139
ASV_371	Bacteria	Bacteroidota	Bacteroidia	Bacteroidales	Bacteroidaceae	Bacteroides	NA	NA	NP	22	0	0	0	0	0
ASV_373	Bacteria	Bacteroidota	Bacteroidia	Bacteroidales	Bacteroidaceae	Bacteroides	NA	NA	NP	44	0	0	0	0	69
ASV_39	Bacteria	Bacteroidota	Bacteroidia	Bacteroidales	Bacteroidaceae	Bacteroides	NA	NA	NP	84	85	0	87	94	126
ASV_4	Bacteria	Bacteroidota	Bacteroidia	Bacteroidales	Bacteroidaceae	Bacteroides	NA	NA	NP	388	0	96	326	408	269
ASV_50	Bacteria	Bacteroidota	Bacteroidia	Bacteroidales	Bacteroidaceae	Bacteroides	NA	NA	NP	70	0	15	0	35	0
ASV_549	Bacteria	Bacteroidota	Bacteroidia	Bacteroidales	Bacteroidaceae	Bacteroides	NA	NA	NP	0	31	0	0	0	0
ASV_71	Bacteria	Bacteroidota	Bacteroidia	Bacteroidales	Bacteroidaceae	Bacteroides	NA	NA	NP	175	0	0	220	92	251
ASV_985	Bacteria	Bacteroidota	Bacteroidia	Bacteroidales	Bacteroidaceae	Bacteroides	NA	NA	NP	0	0	11	0	35	0
ASV_599	Bacteria	Bacteroidota	Bacteroidia	Bacteroidales	NA	NA	NA	NA	NP	0	7	16	0	0	0
ASV_730	Bacteria	Bacteroidota	Bacteroidia	Bacteroidales	NA	NA	NA	NA	NP	0	6	169	0	0	11
ASV_864	Bacteria	Bacteroidota	Bacteroidia	Bacteroidales	NA	NA	NA	NA	NP	0	0	19	0	0	0
ASV_461	Bacteria	Bacteroidota	Bacteroidia	NA	NA	NA	NA	NA	NP	0	62	0	0	0	0
ASV_112	Bacteria	Campilobacterota	Campylobacteria	Campylobacterales	Campylobacteraceae	Campylobacter	NA	NA	NP	21	0	0	0	0	53
ASV_14	Bacteria	Campilobacterota	Campylobacteria	Campylobacterales	Helicobacteraceae	Helicobacter	NA	NA	NP	189	0	170	0	318	305
ASV_182	Bacteria	Campilobacterota	Campylobacteria	Campylobacterales	Helicobacteraceae	Helicobacter	NA	NA	NP	33	0	0	0	45	32
ASV_503	Bacteria	Firmicutes	Bacilli	Alicyclobacillales	Alicyclobacillaceae	Tumebacillus	NA	NA	NP	0	18	0	0	0	0
ASV_749	Bacteria	Firmicutes	Clostridia	Lachnospirales	Defluviitaleaceae	Defluviitaleaceae_UCG-011	NA	NA	NP	0	15	11	0	0	0
ASV_997	Bacteria	Firmicutes	Clostridia	Lachnospirales	Lachnospiraceae	Anaerostignum	NA	NA	NP	0	0	18	0	0	0
ASV_1045	Bacteria	Firmicutes	Clostridia	Lachnospirales	Lachnospiraceae	GCA-900066575	NA	NA	NP	0	0	0	79	0	0
ASV_1069	Bacteria	Firmicutes	Clostridia	Lachnospirales	Lachnospiraceae	GCA-900066575	NA	NA	NP	0	0	0	35	0	0
ASV_1368	Bacteria	Firmicutes	Clostridia	Lachnospirales	Lachnospiraceae	GCA-900066575	NA	NA	NP	0	0	0	0	0	71
ASV_1004	Bacteria	Firmicutes	Clostridia	Lachnospirales	Lachnospiraceae	NA	NA	NA	NP	0	0	24	0	0	0
ASV_116	Bacteria	Firmicutes	Clostridia	Lachnospirales	Lachnospiraceae	NA	NA	NA	NP	32	0	0	0	0	0
ASV_1191	Bacteria	Firmicutes	Clostridia	Lachnospirales	Lachnospiraceae	NA	NA	NA	NP	0	0	0	0	99	0
ASV_1293	Bacteria	Firmicutes	Clostridia	Lachnospirales	Lachnospiraceae	NA	NA	NA	NP	0	0	0	0	18	0
ASV_266	Bacteria	Firmicutes	Clostridia	Lachnospirales	Lachnospiraceae	NA	NA	NA	NP	27	0	0	0	0	41
ASV_293	Bacteria	Firmicutes	Clostridia	Lachnospirales	Lachnospiraceae	NA	NA	NA	NP	43	0	0	0	0	49
ASV_335	Bacteria	Firmicutes	Clostridia	Lachnospirales	Lachnospiraceae	NA	NA	NA	NP	41	0	0	32	431	186
ASV_390	Bacteria	Firmicutes	Clostridia	Lachnospirales	Lachnospiraceae	NA	NA	NA	NP	20	0	0	0	150	72
ASV_91	Bacteria	Firmicutes	Clostridia	Lachnospirales	Lachnospiraceae	NA	NA	NA	NP	83	0	0	0	0	0
ASV_235	Bacteria	Firmicutes	Clostridia	Lachnospirales	Lachnospiraceae	Sellimonas	NA	NA	NP	23	0	0	0	0	0
ASV_687	Bacteria	Firmicutes	Clostridia	Lachnospirales	Lachnospiraceae	Sellimonas	NA	NA	NP	0	23	0	0	0	0
ASV_838	Bacteria	Firmicutes	Clostridia	Lachnospirales	Lachnospiraceae	Sellimonas	NA	NA	NP	0	0	80	0	0	0
ASV_1061	Bacteria	Firmicutes	Clostridia	Oscillospirales	Butyricicoccaceae	Butyricicoccus	NA	NA	NP	0	0	0	18	0	11
ASV_1127	Bacteria	Firmicutes	Clostridia	Oscillospirales	Butyricicoccaceae	Butyricicoccus	NA	NA	NP	0	0	0	18	0	0
ASV_1103	Bacteria	Firmicutes	Clostridia	Oscillospirales	NA	NA	NA	NA	NP	0	0	0	17	0	0
ASV_1193	Bacteria	Firmicutes	Clostridia	Oscillospirales	NA	NA	NA	NA	NP	0	0	0	0	57	0
ASV_134	Bacteria	Firmicutes	Clostridia	Oscillospirales	NA	NA	NA	NA	NP	81	0	0	0	0	51
ASV_2	Bacteria	Firmicutes	Clostridia	Oscillospirales	NA	NA	NA	NA	NP	585	20	77	32	446	166
ASV_361	Bacteria	Firmicutes	Clostridia	Oscillospirales	NA	NA	NA	NA	NP	16	0	0	0	0	0
ASV_251	Bacteria	Firmicutes	Clostridia	Oscillospirales	Oscillospiraceae	NA	NA	NA	NP	20	0	0	0	0	0
ASV_265	Bacteria	Firmicutes	Clostridia	Oscillospirales	Oscillospiraceae	NA	NA	NA	NP	10	0	0	0	8	0
ASV_327	Bacteria	Firmicutes	Clostridia	Oscillospirales	Oscillospiraceae	NA	NA	NA	NP	24	0	0	0	0	0
ASV_1265	Bacteria	Firmicutes	Clostridia	Oscillospirales	Ruminococcaceae	Fournierella	NA	NA	NP	0	0	0	0	23	12
ASV_1357	Bacteria	Firmicutes	Clostridia	Peptostreptococcales-Tissierellales	Peptostreptococcales-Tissierellales_fa	Anaerococcus	NA	NA	NP	0	0	0	0	0	40
ASV_202	Bacteria	Firmicutes	Negativicutes	Acidaminococcales	Acidaminococcaceae	Phascolarctobacterium	NA	NA	NP	11	0	0	0	33	48
ASV_86	Bacteria	Firmicutes	Negativicutes	Acidaminococcales	Acidaminococcaceae	Phascolarctobacterium	NA	NA	NP	32	32	49	29	252	96
ASV_480	Bacteria	Patescibacteria	Gracilibacteria	JGI_0000069-P22	NA	NA	NA	NA	NP	0	35	0	0	0	0
ASV_1248	Bacteria	Proteobacteria	Alphaproteobacteria	Acetobacterales	Acetobacteraceae	NA	NA	NA	NP	0	0	0	0	30	0
ASV_405	Bacteria	Proteobacteria	Gammaproteobacteria	Aeromonadales	Succinivibrionaceae	Anaerobiospirillum	NA	NA	NP	24	0	0	0	0	0
ASV_171	Bacteria	Proteobacteria	Gammaproteobacteria	Burkholderiales	NA	NA	NA	NA	NP	16	91	850	0	0	0
ASV_491	Bacteria	Proteobacteria	Gammaproteobacteria	Burkholderiales	NA	NA	NA	NA	NP	0	32	0	0	0	0
ASV_822	Bacteria	Proteobacteria	Gammaproteobacteria	Burkholderiales	NA	NA	NA	NA	NP	0	0	238	0	0	0
ASV_970	Bacteria	Proteobacteria	Gammaproteobacteria	Burkholderiales	NA	NA	NA	NA	NP	0	0	45	0	0	0
ASV_1044	Bacteria	Proteobacteria	Gammaproteobacteria	Burkholderiales	Sutterellaceae	Sutterella	NA	NA	NP	0	0	0	78	31	101
ASV_1143	Bacteria	Proteobacteria	Gammaproteobacteria	Burkholderiales	Sutterellaceae	Sutterella	NA	NA	NP	0	0	0	23	0	0
ASV_1387	Bacteria	Proteobacteria	Gammaproteobacteria	Burkholderiales	Sutterellaceae	Sutterella	NA	NA	NP	0	0	0	0	0	19
ASV_723	Bacteria	Proteobacteria	Gammaproteobacteria	Burkholderiales	Sutterellaceae	Sutterella	NA	NA	NP	0	15	0	0	0	0
ASV_815	Bacteria	Proteobacteria	Gammaproteobacteria	Cardiobacteriales	Cardiobacteriaceae	NA	NA	NA	NP	0	0	57	0	0	0
ASV_927	Bacteria	Proteobacteria	Gammaproteobacteria	Enterobacterales	Enterobacteriaceae	NA	NA	NA	NP	0	0	52	0	0	0
ASV_438	Bacteria	Proteobacteria	Gammaproteobacteria	Pasteurellales	Pasteurellaceae	NA	NA	NA	NP	0	181	0	0	60	0
ASV_617	Bacteria	Proteobacteria	Gammaproteobacteria	Pasteurellales	Pasteurellaceae	NA	NA	NA	NP	0	122	67	0	0	0
ASV_1014	Bacteria	Proteobacteria	Gammaproteobacteria	Pasteurellales	Pasteurellaceae	Otariodibacter	NA	NA	NP	0	0	52	0	0	0
ASV_1164	Bacteria	Proteobacteria	Gammaproteobacteria	Pasteurellales	Pasteurellaceae	Otariodibacter	NA	NA	NP	0	0	0	56	0	0
ASV_1186	Bacteria	Proteobacteria	Gammaproteobacteria	Pasteurellales	Pasteurellaceae	Otariodibacter	NA	NA	NP	0	0	0	0	36	0
ASV_1290	Bacteria	Proteobacteria	Gammaproteobacteria	Pasteurellales	Pasteurellaceae	Otariodibacter	NA	NA	NP	0	0	0	0	32	0
ASV_20	Bacteria	Proteobacteria	Gammaproteobacteria	Pasteurellales	Pasteurellaceae	Otariodibacter	NA	NA	NP	172	406	517	0	83	0
ASV_429	Bacteria	Proteobacteria	Gammaproteobacteria	Pasteurellales	Pasteurellaceae	Otariodibacter	NA	NA	NP	0	339	169	89	0	86
ASV_470	Bacteria	Proteobacteria	Gammaproteobacteria	Pasteurellales	Pasteurellaceae	Otariodibacter	NA	NA	NP	0	96	0	0	0	0
ASV_638	Bacteria	Proteobacteria	Gammaproteobacteria	Pasteurellales	Pasteurellaceae	Otariodibacter	NA	NA	NP	0	63	75	0	0	0
ASV_709	Bacteria	Proteobacteria	Gammaproteobacteria	Pasteurellales	Pasteurellaceae	Otariodibacter	NA	NA	NP	0	184	369	0	0	0
ASV_861	Bacteria	Proteobacteria	Gammaproteobacteria	Pasteurellales	Pasteurellaceae	Otariodibacter	NA	NA	NP	0	0	18	0	0	0
ASV_941	Bacteria	Proteobacteria	Gammaproteobacteria	Pasteurellales	Pasteurellaceae	Otariodibacter	NA	NA	NP	0	0	96	0	0	0
ASV_962	Bacteria	Proteobacteria	Gammaproteobacteria	Pasteurellales	Pasteurellaceae	Otariodibacter	NA	NA	NP	0	0	139	0	0	0
ASV_80	Bacteria	Proteobacteria	Gammaproteobacteria	Pasteurellales	Pasteurellaceae	Otariodibacter	oris	NA	NP	111	196	242	0	187	0
ASV_851	Bacteria	Proteobacteria	Gammaproteobacteria	Pseudomonadales	Moraxellaceae	Moraxella	NA	NA	NP	0	0	25	0	0	0
ASV_1270	Bacteria	Proteobacteria	Gammaproteobacteria	Pseudomonadales	Pseudomonadaceae	NA	NA	NA	NP	0	0	0	0	38	0
ASV_1050	Bacteria	Proteobacteria	Gammaproteobacteria	Pseudomonadales	Pseudomonadaceae	Oblitimonas	NA	NA	NP	0	0	0	83	0	0
ASV_74	Bacteria	Proteobacteria	Gammaproteobacteria	Pseudomonadales	Pseudomonadaceae	Oblitimonas	NA	NA	NP	49	131	0	238	228	109
ASV_117	Bacteria	Spirochaetota	Brachyspirae	Brachyspirales	Brachyspiraceae	Brachyspira	NA	NA	NP	37	0	0	0	0	0
ASV_1212	Bacteria	Spirochaetota	Brachyspirae	Brachyspirales	Brachyspiraceae	Brachyspira	NA	NA	NP	0	0	0	0	19	0
ASV_1441	Bacteria	Firmicutes	Clostridia	Peptostreptococcales-Tissierellales	Peptostreptococcaceae	Intestinibacter	NA	Paeniclostridium sordellii	NC	0	0	0	0	0	39
ASV_1148	Bacteria	Firmicutes	Clostridia	Peptostreptococcales-Tissierellales	Peptostreptococcaceae	NA	NA	Paeniclostridium sordellii	NC	0	0	0	12	68	0
ASV_75	Bacteria	Firmicutes	Clostridia	Peptostreptococcales-Tissierellales	Peptostreptococcaceae	NA	NA	Paeniclostridium sordellii	NC	72	0	65	0	0	107
ASV_1093	Bacteria	Firmicutes	Clostridia	Lachnospirales	Lachnospiraceae	NA	NA	Parvimonas micra	NC	0	0	0	81	0	0
ASV_1177	Bacteria	Firmicutes	Clostridia	Lachnospirales	Lachnospiraceae	NA	NA	Parvimonas micra	NC	0	0	0	0	99	0
ASV_1423	Bacteria	Firmicutes	Clostridia	Peptostreptococcales-Tissierellales	Peptostreptococcales-Tissierellales_fa	Helcococcus	NA	Parvimonas micra	NC	0	0	0	0	0	27
ASV_257	Bacteria	Firmicutes	Clostridia	Peptostreptococcales-Tissierellales	Peptostreptococcales-Tissierellales_fa	Helcococcus	NA	Parvimonas micra	NC	18	0	0	0	0	0
ASV_953	Bacteria	Firmicutes	Clostridia	Peptostreptococcales-Tissierellales	Peptostreptococcales-Tissierellales_fa	Parvimonas	NA	Parvimonas micra	P	0	0	20	0	0	0
ASV_105	Bacteria	Firmicutes	Clostridia	Peptostreptococcales-Tissierellales	Anaerovoracaceae	NA	NA	Peptostreptococcus anaerobius	NC	76	0	0	0	8	0
ASV_1470	Bacteria	Firmicutes	Clostridia	Peptostreptococcales-Tissierellales	Peptostreptococcaceae	Peptostreptococcus	russellii	Peptostreptococcus anaerobius	NC	0	0	0	0	0	15
ASV_1151	Bacteria	Bacteroidota	Bacteroidia	Bacteroidales	Marinifilaceae	Odoribacter	NA	Porphyromonas gingivalis	NC	0	0	0	3	38	0
ASV_442	Bacteria	Bacteroidota	Bacteroidia	Bacteroidales	NA	NA	NA	Porphyromonas levii	NC	0	119	0	0	0	26
ASV_508	Bacteria	Bacteroidota	Bacteroidia	Bacteroidales	NA	NA	NA	Porphyromonas levii	NC	0	42	0	0	0	0
ASV_1065	Bacteria	Bacteroidota	Bacteroidia	Bacteroidales	Porphyromonadaceae	Porphyromonas	NA	Porphyromonas levii	P	0	0	0	38	49	245
ASV_1343	Bacteria	Bacteroidota	Bacteroidia	Bacteroidales	Porphyromonadaceae	Porphyromonas	NA	Porphyromonas levii	P	0	0	0	0	0	136
ASV_1415	Bacteria	Bacteroidota	Bacteroidia	Bacteroidales	Porphyromonadaceae	Porphyromonas	NA	Porphyromonas levii	P	0	0	0	0	0	174
ASV_334	Bacteria	Bacteroidota	Bacteroidia	Bacteroidales	Porphyromonadaceae	Porphyromonas	NA	Porphyromonas levii	P	57	0	0	0	0	0
ASV_51	Bacteria	Bacteroidota	Bacteroidia	Bacteroidales	Porphyromonadaceae	Porphyromonas	NA	Porphyromonas levii	P	70	0	0	0	0	0
ASV_584	Bacteria	Bacteroidota	Bacteroidia	Bacteroidales	Porphyromonadaceae	Porphyromonas	NA	Porphyromonas levii	P	0	35	0	0	0	0
ASV_811	Bacteria	Bacteroidota	Bacteroidia	Bacteroidales	Porphyromonadaceae	Porphyromonas	NA	Porphyromonas levii	P	0	0	120	0	0	0
ASV_849	Bacteria	Bacteroidota	Bacteroidia	Bacteroidales	Porphyromonadaceae	Porphyromonas	NA	Porphyromonas levii	P	0	0	60	0	0	0
ASV_988	Bacteria	Bacteroidota	Bacteroidia	Bacteroidales	Porphyromonadaceae	Porphyromonas	NA	Porphyromonas levii	P	0	0	73	0	0	0
ASV_989	Bacteria	Bacteroidota	Bacteroidia	Bacteroidales	Porphyromonadaceae	Porphyromonas	NA	Porphyromonas levii	P	0	0	59	0	0	0
ASV_1098	Bacteria	Proteobacteria	Gammaproteobacteria	Pseudomonadales	Moraxellaceae	Psychrobacter	NA	Psychrobacter osloensis	P	0	0	0	38	0	0
ASV_1202	Bacteria	Proteobacteria	Gammaproteobacteria	Pseudomonadales	Moraxellaceae	Psychrobacter	NA	Psychrobacter osloensis	P	0	0	0	0	74	0
ASV_1249	Bacteria	Proteobacteria	Gammaproteobacteria	Pseudomonadales	Moraxellaceae	Psychrobacter	NA	Psychrobacter osloensis	P	0	0	0	0	22	0
ASV_211	Bacteria	Proteobacteria	Gammaproteobacteria	Pseudomonadales	Moraxellaceae	Psychrobacter	NA	Psychrobacter osloensis	P	46	0	0	0	0	0
ASV_246	Bacteria	Proteobacteria	Gammaproteobacteria	Pseudomonadales	Moraxellaceae	Psychrobacter	NA	Psychrobacter osloensis	P	62	0	0	55	48	0
ASV_38	Bacteria	Proteobacteria	Gammaproteobacteria	Pseudomonadales	Moraxellaceae	Psychrobacter	NA	Psychrobacter osloensis	P	79	329	30	91	73	18
ASV_403	Bacteria	Proteobacteria	Gammaproteobacteria	Pseudomonadales	Moraxellaceae	Psychrobacter	NA	Psychrobacter osloensis	P	10	49	0	20	0	9
ASV_636	Bacteria	Proteobacteria	Gammaproteobacteria	Pseudomonadales	Moraxellaceae	Psychrobacter	NA	Psychrobacter osloensis	P	0	52	0	0	0	0
ASV_64	Bacteria	Proteobacteria	Gammaproteobacteria	Pseudomonadales	Moraxellaceae	Psychrobacter	NA	Psychrobacter osloensis	P	56	69	0	0	357	29
ASV_1196	Bacteria	Firmicutes	Bacilli	Erysipelotrichales	Erysipelotrichaceae	Merdibacter	NA	Streptococcus equinus	NC	0	0	0	0	52	0
ASV_1405	Bacteria	Firmicutes	Bacilli	Erysipelotrichales	Erysipelotrichaceae	NA	NA	Streptococcus equinus	NC	0	0	0	0	0	29
ASV_19	Bacteria	Firmicutes	Bacilli	Erysipelotrichales	Erysipelotrichaceae	NA	NA	Streptococcus equinus	NC	135	0	12	0	0	78
ASV_205	Bacteria	Firmicutes	Bacilli	Erysipelotrichales	Erysipelotrichaceae	NA	NA	Streptococcus equinus	NC	21	0	0	0	0	29
ASV_516	Bacteria	Firmicutes	Bacilli	Erysipelotrichales	Erysipelotrichaceae	NA	NA	Streptococcus equinus	NC	0	19	0	0	0	0
ASV_76	Bacteria	Firmicutes	Bacilli	Erysipelotrichales	Erysipelotrichaceae	NA	NA	Streptococcus equinus	NC	41	0	0	0	25	0
ASV_666	Bacteria	Firmicutes	Bacilli	Lactobacillales	Streptococcaceae	Floricoccus	NA	Streptococcus equinus	NC	0	69	363	0	0	27
ASV_741	Bacteria	Firmicutes	Bacilli	Lactobacillales	Streptococcaceae	Floricoccus	NA	Streptococcus equinus	NC	0	35	0	0	0	0
ASV_856	Bacteria	Firmicutes	Bacilli	Lactobacillales	Streptococcaceae	Floricoccus	NA	Streptococcus equinus	NC	0	0	106	0	0	0
ASV_467	Bacteria	Firmicutes	Bacilli	Lactobacillales	Streptococcaceae	NA	NA	Streptococcus equinus	P	0	43	0	0	0	0
ASV_1344	Bacteria	Firmicutes	Bacilli	Lactobacillales	Streptococcaceae	Streptococcus	equinus	Streptococcus equinus	P	0	0	0	0	0	93
ASV_200	Bacteria	Firmicutes	Bacilli	NA	NA	NA	NA	Streptococcus equinus	NC	6	0	62	0	0	17
ASV_814	Bacteria	Firmicutes	Bacilli	NA	NA	NA	NA	Streptococcus equinus	NC	0	0	59	0	0	0
ASV_877	Bacteria	Firmicutes	Bacilli	NA	NA	NA	NA	Streptococcus equinus	NC	0	0	29	0	0	0

## Sheet: Table_S4
Table S4: V4 feature table reporting the taxonomy from RDP and Pplacer classifier and the read numbers of detected ASVs
	RDP classification							Pplacer classification
Feature_IDs	Kingdom	Phylum	Class	Order	Family	Genus	Species	Species	Relationship	Cantiles	Coloradito	Granito	Machos	Partido	Rasito
ASV_222	Bacteria	Actinobacteriota	Actinobacteria	Actinomycetales	Actinomycetaceae	Arcanobacterium	NA	Arcanobacterium haemolyticum	P	7	0	0	48	12	17
ASV_855	Bacteria	Actinobacteriota	Actinobacteria	Actinomycetales	Actinomycetaceae	Arcanobacterium	NA	Arcanobacterium haemolyticum	P	0	0	23	0	0	0
ASV_478	Bacteria	Actinobacteriota	Actinobacteria	Micrococcales	Micrococcaceae	Kocuria	NA	NA	NP	0	29	0	0	0	0
ASV_1185	Bacteria	Actinobacteriota	Coriobacteriia	Coriobacteriales	Coriobacteriaceae	Collinsella	NA	NA	NP	0	0	0	0	77	25
ASV_1089	Bacteria	Bacteroidota	Bacteroidia	Bacteroidales	Bacteroidaceae	Bacteroides	NA	Bacteroides tectus	P	0	0	0	23	0	0
ASV_1091	Bacteria	Bacteroidota	Bacteroidia	Bacteroidales	Bacteroidaceae	Bacteroides	NA	Bacteroides tectus	P	0	0	0	87	0	0
ASV_1108	Bacteria	Bacteroidota	Bacteroidia	Bacteroidales	Bacteroidaceae	Bacteroides	NA	Bacteroides tectus	P	0	0	0	29	0	0
ASV_1137	Bacteria	Bacteroidota	Bacteroidia	Bacteroidales	Bacteroidaceae	Bacteroides	NA	Bacteroides tectus	P	0	0	0	44	0	0
ASV_1201	Bacteria	Bacteroidota	Bacteroidia	Bacteroidales	Bacteroidaceae	Bacteroides	NA	Bacteroides tectus	P	0	0	0	0	74	0
ASV_1304	Bacteria	Bacteroidota	Bacteroidia	Bacteroidales	Bacteroidaceae	Bacteroides	NA	Bacteroides tectus	P	0	0	0	0	84	186
ASV_1377	Bacteria	Bacteroidota	Bacteroidia	Bacteroidales	Bacteroidaceae	Bacteroides	NA	Bacteroides tectus	P	0	0	0	0	0	51
ASV_140	Bacteria	Bacteroidota	Bacteroidia	Bacteroidales	Bacteroidaceae	Bacteroides	NA	Bacteroides tectus	P	33	0	0	0	0	37
ASV_1482	Bacteria	Bacteroidota	Bacteroidia	Bacteroidales	Bacteroidaceae	Bacteroides	NA	Bacteroides tectus	P	0	0	0	0	0	92
ASV_150	Bacteria	Bacteroidota	Bacteroidia	Bacteroidales	Bacteroidaceae	Bacteroides	NA	Bacteroides tectus	P	13	0	0	0	16	7
ASV_177	Bacteria	Bacteroidota	Bacteroidia	Bacteroidales	Bacteroidaceae	Bacteroides	NA	Bacteroides tectus	P	27	0	0	0	15	0
ASV_236	Bacteria	Bacteroidota	Bacteroidia	Bacteroidales	Bacteroidaceae	Bacteroides	NA	Bacteroides tectus	P	61	0	0	56	35	56
ASV_318	Bacteria	Bacteroidota	Bacteroidia	Bacteroidales	Bacteroidaceae	Bacteroides	NA	Bacteroides tectus	P	16	0	0	0	0	0
ASV_331	Bacteria	Bacteroidota	Bacteroidia	Bacteroidales	Bacteroidaceae	Bacteroides	NA	Bacteroides tectus	P	18	0	0	0	0	0
ASV_355	Bacteria	Bacteroidota	Bacteroidia	Bacteroidales	Bacteroidaceae	Bacteroides	NA	Bacteroides tectus	P	28	0	0	0	0	0
ASV_520	Bacteria	Bacteroidota	Bacteroidia	Bacteroidales	Bacteroidaceae	Bacteroides	NA	Bacteroides tectus	P	0	24	0	0	0	0
ASV_69	Bacteria	Bacteroidota	Bacteroidia	Bacteroidales	Bacteroidaceae	Bacteroides	NA	Bacteroides tectus	P	128	0	0	147	120	0
ASV_722	Bacteria	Bacteroidota	Bacteroidia	Bacteroidales	Bacteroidaceae	Bacteroides	NA	Bacteroides tectus	P	0	37	0	0	0	0
ASV_1060	Bacteria	Bacteroidota	Bacteroidia	Bacteroidales	Marinifilaceae	Marinifilum	NA	NA	NP	0	0	0	21	0	0
ASV_154	Bacteria	Bacteroidota	Bacteroidia	Bacteroidales	Marinifilaceae	Odoribacter	NA	NA	NP	12	0	0	0	17	0
ASV_829	Bacteria	Bacteroidota	Bacteroidia	Bacteroidales	Paludibacteraceae	H1	NA	NA	NP	0	0	54	0	0	0
ASV_844	Bacteria	Bacteroidota	Bacteroidia	Bacteroidales	Porphyromonadaceae	Porphyromonas	NA	Porphyromonas gingivalis	P	0	20	300	0	0	0
ASV_974	Bacteria	Bacteroidota	Bacteroidia	Bacteroidales	Porphyromonadaceae	Porphyromonas	NA	Porphyromonas gingivalis	P	0	0	81	0	0	0
ASV_854	Bacteria	Bacteroidota	Bacteroidia	Bacteroidales	Porphyromonadaceae	Porphyromonas	NA	Porphyromonas gingivalis	P	0	0	29	0	0	0
ASV_1376	Bacteria	Bacteroidota	Bacteroidia	Bacteroidales	Prevotellaceae	Alloprevotella	NA	Bacteroides tectu	NC	0	0	0	0	63	0
ASV_187	Bacteria	Bacteroidota	Bacteroidia	Bacteroidales	Prevotellaceae	Alloprevotella	NA	Bacteroides tectu	NC	0	0	0	0	22	0
ASV_830	Bacteria	Bacteroidota	Bacteroidia	Bacteroidales	Prevotellaceae	Alloprevotella	NA	Bacteroides tectu	NC	0	0	0	0	0	45
ASV_1067	Bacteria	Bacteroidota	Bacteroidia	Bacteroidales	Prevotellaceae	Alloprevotella	NA	Bacteroides tectu	NC	33	0	0	0	0	0
ASV_1219	Bacteria	Bacteroidota	Bacteroidia	Bacteroidales	Rikenellaceae	Alistipes	NA	Alistipes putredinis	P	0	0	0	0	21	0
ASV_1354	Bacteria	Bacteroidota	Bacteroidia	Bacteroidales	Rikenellaceae	Alistipes	NA	Alistipes putredinis	P	0	0	0	0	0	44
ASV_95	Bacteria	Bacteroidota	Bacteroidia	Bacteroidales	Rikenellaceae	Alistipes	NA	Alistipes putredinis	P	41	0	0	15	0	0
ASV_1246	Bacteria	Bacteroidota	Bacteroidia	Flavobacteriales	Flavobacteriaceae	NA	NA	Alistipes putredinis	NC	0	5	239	0	0	0
ASV_875	Bacteria	Bacteroidota	Bacteroidia	Flavobacteriales	Weeksellaceae	NA	NA	NA	NP	0	0	108	0	0	0
ASV_885	Bacteria	Bacteroidota	Bacteroidia	Flavobacteriales	Weeksellaceae	NA	NA	NA	NP	0	0	115	0	0	0
ASV_274	Bacteria	Campilobacterota	Campylobacteria	Campylobacterales	Campylobacteraceae	Campylobacter	NA	Campylobacter rectus	P	11	87	258	0	0	0
ASV_571	Bacteria	Campilobacterota	Campylobacteria	Campylobacterales	Campylobacteraceae	Campylobacter	NA	Campylobacter rectus	P	0	26	0	0	0	0
ASV_837	Bacteria	Campilobacterota	Campylobacteria	Campylobacterales	Campylobacteraceae	Campylobacter	NA	Campylobacter rectus	P	0	0	70	0	0	0
ASV_1118	Bacteria	Campilobacterota	Campylobacteria	Campylobacterales	Campylobacteraceae	Campylobacter	NA	NA	NP	0	0	15	0	0	0
ASV_1180	Bacteria	Campilobacterota	Campylobacteria	Campylobacterales	Campylobacteraceae	Campylobacter	NA	NA	NP	0	0	0	17	0	3
ASV_156	Bacteria	Campilobacterota	Campylobacteria	Campylobacterales	Campylobacteraceae	Campylobacter	NA	NA	NP	0	0	0	0	141	55
ASV_180	Bacteria	Campilobacterota	Campylobacteria	Campylobacterales	Campylobacteraceae	Campylobacter	NA	NA	NP	28	0	0	19	29	72
ASV_426	Bacteria	Campilobacterota	Campylobacteria	Campylobacterales	Campylobacteraceae	Campylobacter	NA	NA	NP	37	0	0	0	0	0
ASV_731	Bacteria	Campilobacterota	Campylobacteria	Campylobacterales	Campylobacteraceae	Campylobacter	NA	NA	NP	0	232	0	52	0	0
ASV_828	Bacteria	Campilobacterota	Campylobacteria	Campylobacterales	Campylobacteraceae	Campylobacter	NA	NA	NP	0	0	46	0	0	0
ASV_1199	Bacteria	Campilobacterota	Campylobacteria	Campylobacterales	Campylobacteraceae	Campylobacter	pinnipediorum	Campylobacter pinnipediorum	NP	0	36	88	0	0	0
ASV_744	Bacteria	Campilobacterota	Campylobacteria	Campylobacterales	Helicobacteraceae	Helicobacter	NA	Helicobacter cinaedi	P	63	0	0	0	0	0
ASV_1418	Bacteria	Campilobacterota	Campylobacteria	Campylobacterales	Helicobacteraceae	Helicobacter	NA	NA	NP	0	0	0	0	0	15
ASV_18	Bacteria	Campilobacterota	Campylobacteria	Campylobacterales	Helicobacteraceae	Helicobacter	NA	NA	NP	181	0	0	14	153	124
ASV_534	Bacteria	Campilobacterota	Campylobacteria	Campylobacterales	Helicobacteraceae	Wolinella	NA	Helicobacter cinaedi	NC	0	0	0	0	30	0
ASV_847	Bacteria	Campilobacterota	Campylobacteria	Campylobacterales	Helicobacteraceae	Wolinella	NA	Helicobacter cinaedi	NC	34	0	0	0	0	0
ASV_207	Bacteria	Campilobacterota	Campylobacteria	Campylobacterales	Helicobacteraceae	Wolinella	NA	Helicobacter cinaedi	NC	0	22	27	27	226	120
ASV_166	Bacteria	Deferribacterota	Deferribacteres	Deferribacterales	Deferribacteraceae	Mucispirillum	NA	NA	NP	22	0	0	0	0	0
ASV_155	Bacteria	Desulfobacterota	Desulfovibrionia	Desulfovibrionales	Desulfovibrionaceae	NA	NA	NA	NP	22	0	0	0	5	0
ASV_178	Bacteria	Firmicutes	Bacilli	Erysipelotrichales	Erysipelotrichaceae	Catenisphaera	NA	NA	NP	71	0	0	0	0	0
ASV_1220	Bacteria	Firmicutes	Bacilli	Erysipelotrichales	Erysipelotrichaceae	NA	NA	NA	NP	0	0	0	0	27	0
ASV_1359	Bacteria	Firmicutes	Bacilli	Erysipelotrichales	Erysipelotrichaceae	NA	NA	NA	NP	0	0	0	0	0	40
ASV_1398	Bacteria	Firmicutes	Bacilli	Erysipelotrichales	Erysipelotrichaceae	NA	NA	NA	NP	0	0	0	0	0	19
ASV_53	Bacteria	Firmicutes	Bacilli	Erysipelotrichales	Erysipelotrichaceae	NA	NA	NA	NP	75	2	0	0	0	0
ASV_1075	Bacteria	Firmicutes	Bacilli	Lactobacillales	Aerococcaceae	NA	NA	NA	NP	0	0	0	27	33	0
ASV_1301	Bacteria	Firmicutes	Bacilli	Lactobacillales	Aerococcaceae	NA	NA	NA	NP	0	0	0	0	20	0
ASV_538	Bacteria	Firmicutes	Bacilli	Lactobacillales	Aerococcaceae	NA	NA	NA	NP	0	15	0	13	27	0
ASV_628	Bacteria	Firmicutes	Bacilli	Lactobacillales	Aerococcaceae	NA	NA	NA	NP	0	16	0	0	0	0
ASV_843	Bacteria	Firmicutes	Bacilli	Lactobacillales	Streptococcaceae	Streptococcus	NA	Streptococcus dysgalactiae	P	0	0	61	0	0	0
ASV_981	Bacteria	Firmicutes	Bacilli	Lactobacillales	Streptococcaceae	Streptococcus	NA	Streptococcus gallolyticus	P	0	0	0	0	0	18
ASV_848	Bacteria	Firmicutes	Bacilli	NA	NA	NA	NA	NA	NP	0	0	44	0	0	0
ASV_379	Bacteria	Firmicutes	Clostridia	Clostridiales	Clostridiaceae	Clostridium_sensu_stricto_2	NA	NA	NP	0	0	0	28	0	0
ASV_881	Bacteria	Firmicutes	Clostridia	Clostridiales	Clostridiaceae	Clostridium_sensu_stricto_2	NA	NA	NP	0	0	0	0	64	65
ASV_1372	Bacteria	Firmicutes	Clostridia	Clostridiales	Clostridiaceae	Clostridium_sensu_stricto_2	NA	NA	NP	0	0	0	0	31	0
ASV_1324	Bacteria	Firmicutes	Clostridia	Lachnospirales	Lachnospiraceae	Blautia	NA	Parvimonas micra	NC	0	0	0	0	112	16
ASV_237	Bacteria	Firmicutes	Clostridia	Lachnospirales	Lachnospiraceae	Blautia	NA	Parvimonas micra	NC	0	0	0	0	50	0
ASV_1200	Bacteria	Firmicutes	Clostridia	Lachnospirales	Lachnospiraceae	Lachnoclostridium	NA	Parvimonas micra	NC	24	0	0	0	0	0
ASV_1063	Bacteria	Firmicutes	Clostridia	Lachnospirales	Lachnospiraceae	Lachnoclostridium	NA	NA	NP	0	0	0	31	6	0
ASV_546	Bacteria	Firmicutes	Clostridia	Lachnospirales	Lachnospiraceae	Lachnoclostridium	NA	NA	NP	0	6	0	43	0	11
ASV_1250	Bacteria	Firmicutes	Clostridia	Lachnospirales	Lachnospiraceae	NA	NA	Parvimonas micra	NC	0	0	0	0	23	0
ASV_1266	Bacteria	Firmicutes	Clostridia	Lachnospirales	Lachnospiraceae	NA	NA	Parvimonas micra	NC	0	0	0	0	18	0
ASV_1296	Bacteria	Firmicutes	Clostridia	Lachnospirales	Lachnospiraceae	NA	NA	Parvimonas micra	NC	0	0	0	0	27	0
ASV_1363	Bacteria	Firmicutes	Clostridia	Lachnospirales	Lachnospiraceae	NA	NA	Parvimonas micra	NC	0	0	0	0	19	0
ASV_167	Bacteria	Firmicutes	Clostridia	Lachnospirales	Lachnospiraceae	NA	NA	Parvimonas micra	NC	0	0	0	0	0	17
ASV_320	Bacteria	Firmicutes	Clostridia	Lachnospirales	Lachnospiraceae	Tuzzerella	NA	Parvimonas micra	NC	32	0	0	0	0	0
ASV_195	Bacteria	Firmicutes	Clostridia	Oscillospirales	Butyricicoccaceae	Butyricicoccus	NA	Parvimonas micra	NC	15	0	0	13	0	0
ASV_1364	Bacteria	Firmicutes	Clostridia	Oscillospirales	NA	NA	NA	Parvimonas micra	NC	0	0	0	0	0	36
ASV_230	Bacteria	Firmicutes	Clostridia	Oscillospirales	NA	NA	NA	Parvimonas micra	NC	44	0	0	0	0	0
ASV_321	Bacteria	Firmicutes	Clostridia	Oscillospirales	NA	NA	NA	Parvimonas micra	NC	30	0	0	0	0	0
ASV_123	Bacteria	Firmicutes	Clostridia	Oscillospirales	NA	NA	NA	Parvimonas micra	NC	129	0	0	0	117	0
ASV_314	Bacteria	Firmicutes	Clostridia	Oscillospirales	Oscillospiraceae	UCG-002	NA	Parvimonas micra	NC	18	0	0	0	28	0
ASV_44	Bacteria	Firmicutes	Clostridia	Oscillospirales	Oscillospiraceae	UCG-005	NA	Parvimonas micra	NC	23	0	0	0	0	0
ASV_450	Bacteria	Firmicutes	Clostridia	Oscillospirales	Oscillospiraceae	UCG-005	NA	Parvimonas micra	NC	85	0	0	0	17	10
ASV_1373	Bacteria	Firmicutes	Clostridia	Oscillospirales	Ruminococcaceae	NA	NA	Parvimonas micra	NC	0	0	0	0	0	17
ASV_55	Bacteria	Firmicutes	Clostridia	Oscillospirales	Ruminococcaceae	NA	NA	Parvimonas micra	NC	21	0	0	0	0	0
ASV_228	Bacteria	Firmicutes	Clostridia	Oscillospirales	Ruminococcaceae	Negativibacillus	NA	Parvimonas micra	NC	24	0	0	0	0	0
ASV_110	Bacteria	Firmicutes	Clostridia	Oscillospirales	Ruminococcaceae	Negativibacillus	NA	Parvimonas micra	NC	21	0	0	0	0	0
ASV_169	Bacteria	Firmicutes	Clostridia	Peptostreptococcales-Tissierellales	Anaerovoracaceae	NA	NA	Parvimonas micra	NC	17	0	0	0	0	2
ASV_1178	Bacteria	Firmicutes	Clostridia	Peptostreptococcales-Tissierellales	Peptostreptococcaceae	Peptoclostridium	NA	Paeniclostridium sordellii	NC	14	0	0	0	6	16
ASV_97	Bacteria	Firmicutes	Clostridia	Peptostreptococcales-Tissierellales	Peptostreptococcales-Tissierellales_fa	Parvimonas	NA	Parvimonas micra	P	0	0	19	0	0	0
ASV_1188	Bacteria	Firmicutes	Negativicutes	Acidaminococcales	Acidaminococcaceae	Phascolarctobacterium	NA	NA	NP	0	0	0	0	70	0
ASV_1238	Bacteria	Firmicutes	Negativicutes	Acidaminococcales	Acidaminococcaceae	Phascolarctobacterium	NA	NA	NP	0	0	0	0	24	0
ASV_1358	Bacteria	Firmicutes	Negativicutes	Acidaminococcales	Acidaminococcaceae	Phascolarctobacterium	NA	NA	NP	0	0	0	0	0	34
ASV_899	Bacteria	Firmicutes	Negativicutes	Acidaminococcales	Acidaminococcaceae	Phascolarctobacterium	NA	NA	NP	0	0	16	0	0	0
ASV_420	Bacteria	Fusobacteriota	Fusobacteriia	Fusobacteriales	Fusobacteriaceae	Fusobacterium	NA	Fusobacterium varium	P	0	0	0	79	0	115
ASV_644	Bacteria	Fusobacteriota	Fusobacteriia	Fusobacteriales	Fusobacteriaceae	Fusobacterium	NA	Fusobacterium varium	P	0	0	0	124	0	0
ASV_840	Bacteria	Fusobacteriota	Fusobacteriia	Fusobacteriales	Fusobacteriaceae	Fusobacterium	NA	Fusobacterium varium	P	0	0	0	37	0	0
ASV_1049	Bacteria	Fusobacteriota	Fusobacteriia	Fusobacteriales	Fusobacteriaceae	Fusobacterium	NA	Fusobacterium varium	P	22	138	0	168	66	247
ASV_1094	Bacteria	Fusobacteriota	Fusobacteriia	Fusobacteriales	Fusobacteriaceae	Fusobacterium	NA	Fusobacterium varium	P	0	50	32	0	99	0
ASV_1146	Bacteria	Fusobacteriota	Fusobacteriia	Fusobacteriales	Fusobacteriaceae	Fusobacterium	NA	Fusobacterium varium	P	0	85	0	0	30	0
ASV_130	Bacteria	Fusobacteriota	Fusobacteriia	Fusobacteriales	Fusobacteriaceae	Fusobacterium	NA	Fusobacterium varium	P	73	33	0	74	56	74
ASV_488	Bacteria	Fusobacteriota	Fusobacteriia	Fusobacteriales	Fusobacteriaceae	Fusobacterium	NA	Fusobacterium varium	P	0	34	0	0	0	0
ASV_494	Bacteria	Fusobacteriota	Fusobacteriia	Fusobacteriales	Fusobacteriaceae	Fusobacterium	NA	Fusobacterium varium	P	0	0	53	0	51	0
ASV_52	Bacteria	Fusobacteriota	Fusobacteriia	Fusobacteriales	Fusobacteriaceae	Fusobacterium	NA	Fusobacterium varium	P	89	24	0	27	21	124
ASV_916	Bacteria	Fusobacteriota	Fusobacteriia	Fusobacteriales	Fusobacteriaceae	Fusobacterium	NA	NA	NP	0	0	31	0	0	0
ASV_212	Bacteria	Fusobacteriota	Fusobacteriia	Fusobacteriales	Leptotrichiaceae	Caviibacter	NA	Fusobacterium necrophorum	NC	0	0	50	0	0	0
ASV_535	Bacteria	Fusobacteriota	Fusobacteriia	Fusobacteriales	Leptotrichiaceae	Oceanivirga	NA	Fusobacterium necrophorum	NC	0	0	0	36	4	0
ASV_542	Bacteria	Fusobacteriota	Fusobacteriia	Fusobacteriales	Leptotrichiaceae	Oceanivirga	NA	Fusobacterium necrophorum	NC	19	0	0	0	0	0
ASV_867	Bacteria	Fusobacteriota	Fusobacteriia	Fusobacteriales	Leptotrichiaceae	Oceanivirga	NA	Fusobacterium necrophorum	NC	0	15	101	0	0	0
ASV_913	Bacteria	Fusobacteriota	Fusobacteriia	Fusobacteriales	Leptotrichiaceae	Oceanivirga	NA	Fusobacterium necrophorum	NC	0	8	37	0	0	0
ASV_993	Bacteria	Fusobacteriota	Fusobacteriia	Fusobacteriales	Leptotrichiaceae	Oceanivirga	NA	Fusobacterium necrophorum	NC	0	0	18	0	0	0
ASV_976	Bacteria	Fusobacteriota	Fusobacteriia	Fusobacteriales	Leptotrichiaceae	Oceanivirga	NA	Fusobacterium necrophorum	NC	0	0	25	0	0	0
ASV_1229	Bacteria	Fusobacteriota	Fusobacteriia	Fusobacteriales	Leptotrichiaceae	Oceanivirga	NA	Fusobacterium necrophorum	NC	0	0	36	0	0	0
ASV_204	Bacteria	Fusobacteriota	Fusobacteriia	Fusobacteriales	Leptotrichiaceae	Oceanivirga	NA	Fusobacterium varium	NC	0	0	16	0	0	0
ASV_1055	Bacteria	Proteobacteria	Gammaproteobacteria	Aeromonadales	Succinivibrionaceae	Anaerobiospirillum	NA	Anaerobiospirillum thomasii	P	0	0	0	35	0	0
ASV_1230	Bacteria	Proteobacteria	Gammaproteobacteria	Aeromonadales	Succinivibrionaceae	Anaerobiospirillum	NA	Anaerobiospirillum thomasii	P	0	0	0	0	17	0
ASV_1286	Bacteria	Proteobacteria	Gammaproteobacteria	Aeromonadales	Succinivibrionaceae	Anaerobiospirillum	NA	Anaerobiospirillum thomasii	P	0	0	0	0	18	0
ASV_1315	Bacteria	Proteobacteria	Gammaproteobacteria	Aeromonadales	Succinivibrionaceae	Anaerobiospirillum	NA	Anaerobiospirillum thomasii	P	0	0	0	0	15	0
ASV_1399	Bacteria	Proteobacteria	Gammaproteobacteria	Aeromonadales	Succinivibrionaceae	Anaerobiospirillum	NA	Anaerobiospirillum thomasii	P	0	0	0	0	0	16
ASV_1478	Bacteria	Proteobacteria	Gammaproteobacteria	Aeromonadales	Succinivibrionaceae	Anaerobiospirillum	NA	Anaerobiospirillum thomasii	P	0	0	0	0	0	17
ASV_341	Bacteria	Proteobacteria	Gammaproteobacteria	Aeromonadales	Succinivibrionaceae	Anaerobiospirillum	NA	Anaerobiospirillum thomasii	P	15	0	0	0	0	4
ASV_907	Bacteria	Proteobacteria	Gammaproteobacteria	Burkholderiales	Neisseriaceae	Alysiella	NA	Moraxella bovis	NC	0	0	30	0	0	0
ASV_1035	Bacteria	Proteobacteria	Gammaproteobacteria	Burkholderiales	Neisseriaceae	Conchiformibius	NA	Moraxella bovis	NC	15	60	792	0	0	0
ASV_507	Bacteria	Proteobacteria	Gammaproteobacteria	Burkholderiales	Neisseriaceae	Conchiformibius	NA	Moraxella bovis	NC	0	0	71	0	0	0
ASV_1208	Bacteria	Proteobacteria	Gammaproteobacteria	Burkholderiales	Neisseriaceae	NA	NA	Moraxella bovis	NC	0	0	37	0	0	0
ASV_1082	Bacteria	Proteobacteria	Gammaproteobacteria	Burkholderiales	Sutterellaceae	Sutterella	NA	NA	NP	0	0	0	21	0	0
ASV_533	Bacteria	Proteobacteria	Gammaproteobacteria	Burkholderiales	Sutterellaceae	Sutterella	NA	NA	NP	0	14	0	72	28	98
ASV_500	Bacteria	Proteobacteria	Gammaproteobacteria	Enterobacterales	Enterobacteriaceae	Enterobacter	NA	Shigella dysenteriae	P	45	0	0	0	0	0
ASV_1236	Bacteria	Proteobacteria	Gammaproteobacteria	Enterobacterales	Enterobacteriaceae	Escherichia/Shigella	coli	Escherichia albertii	P	0	26	0	0	0	0
ASV_1214	Bacteria	Proteobacteria	Gammaproteobacteria	Enterobacterales	Enterobacteriaceae	Escherichia/Shigella	NA	Escherichia albertii	P	172	88	0	0	0	244
ASV_28	Bacteria	Proteobacteria	Gammaproteobacteria	Enterobacterales	Enterobacteriaceae	Escherichia/Shigella	NA	Escherichia coli	P	0	0	0	0	143	0
ASV_770	Bacteria	Proteobacteria	Gammaproteobacteria	Enterobacterales	Enterobacteriaceae	Escherichia/Shigella	NA	Escherichia coli	P	0	420	0	184	155	0
ASV_1072	Bacteria	Proteobacteria	Gammaproteobacteria	Enterobacterales	Enterobacteriaceae	NA	NA	Enterobacter cloacae	P	0	0	66	0	0	0
ASV_859	Bacteria	Proteobacteria	Gammaproteobacteria	Enterobacterales	Enterobacteriaceae	NA	NA	Escherichia albertii	P	0	0	0	0	55	82
ASV_1255	Bacteria	Proteobacteria	Gammaproteobacteria	Enterobacterales	Enterobacteriaceae	NA	NA	Escherichia coli	P	0	137	0	0	0	0
ASV_1175	Bacteria	Proteobacteria	Gammaproteobacteria	Enterobacterales	Enterobacteriaceae	NA	NA	Escherichia coli	P	0	0	98	0	390	0
ASV_170	Bacteria	Proteobacteria	Gammaproteobacteria	NA	NA	NA	NA	Moraxella osloensis	NC	0	0	0	0	16	0
ASV_158	Bacteria	Proteobacteria	Gammaproteobacteria	Oceanospirillales	Halomonadaceae	Halomonas	NA	Moraxella catarrhalis	NC	0	21	0	0	0	0
ASV_605	Bacteria	Proteobacteria	Gammaproteobacteria	Pasteurellales	Pasteurellaceae	Actinobacillus	NA	NA	NP	0	110	96	0	0	0
ASV_817	Bacteria	Proteobacteria	Gammaproteobacteria	Pasteurellales	Pasteurellaceae	Actinobacillus	NA	NA	NP	0	105	0	0	0	0
ASV_1032	Bacteria	Proteobacteria	Gammaproteobacteria	Pasteurellales	Pasteurellaceae	Actinobacillus	NA	NA	NP	0	0	206	15	0	0
ASV_955	Bacteria	Proteobacteria	Gammaproteobacteria	Pasteurellales	Pasteurellaceae	NA	NA	NA	NP	0	0	43	0	0	0
ASV_1068	Bacteria	Proteobacteria	Gammaproteobacteria	Pasteurellales	Pasteurellaceae	Otariodibacter	NA	NA	NP	0	0	0	38	0	0
ASV_129	Bacteria	Proteobacteria	Gammaproteobacteria	Pasteurellales	Pasteurellaceae	Otariodibacter	NA	NA	NP	88	187	293	0	0	0
ASV_131	Bacteria	Proteobacteria	Gammaproteobacteria	Pasteurellales	Pasteurellaceae	Otariodibacter	NA	NA	NP	31	0	0	0	0	0
ASV_1314	Bacteria	Proteobacteria	Gammaproteobacteria	Pasteurellales	Pasteurellaceae	Otariodibacter	NA	NA	NP	0	0	0	0	26	0
ASV_1369	Bacteria	Proteobacteria	Gammaproteobacteria	Pasteurellales	Pasteurellaceae	Otariodibacter	NA	NA	NP	0	0	0	0	0	58
ASV_357	Bacteria	Proteobacteria	Gammaproteobacteria	Pasteurellales	Pasteurellaceae	Otariodibacter	NA	NA	NP	34	184	199	0	0	0
ASV_406	Bacteria	Proteobacteria	Gammaproteobacteria	Pasteurellales	Pasteurellaceae	Otariodibacter	NA	NA	NP	28	0	191	0	0	0
ASV_620	Bacteria	Proteobacteria	Gammaproteobacteria	Pasteurellales	Pasteurellaceae	Otariodibacter	NA	NA	NP	0	138	0	0	0	0
ASV_660	Bacteria	Proteobacteria	Gammaproteobacteria	Pasteurellales	Pasteurellaceae	Otariodibacter	NA	NA	NP	0	83	0	48	34	0
ASV_693	Bacteria	Proteobacteria	Gammaproteobacteria	Pasteurellales	Pasteurellaceae	Otariodibacter	NA	NA	NP	0	37	0	0	0	0
ASV_705	Bacteria	Proteobacteria	Gammaproteobacteria	Pasteurellales	Pasteurellaceae	Otariodibacter	NA	NA	NP	0	105	0	0	0	0
ASV_724	Bacteria	Proteobacteria	Gammaproteobacteria	Pasteurellales	Pasteurellaceae	Otariodibacter	NA	NA	NP	0	85	0	0	51	0
ASV_969	Bacteria	Proteobacteria	Gammaproteobacteria	Pasteurellales	Pasteurellaceae	Otariodibacter	NA	NA	NP	0	0	50	0	0	0
ASV_975	Bacteria	Proteobacteria	Gammaproteobacteria	Pasteurellales	Pasteurellaceae	Otariodibacter	NA	NA	NP	0	0	45	0	0	0
ASV_430	Bacteria	Proteobacteria	Gammaproteobacteria	Pasteurellales	Pasteurellaceae	Otariodibacter	oris	Otariodibacter oris	NP	0	254	222	0	102	0
ASV_444	Bacteria	Proteobacteria	Gammaproteobacteria	Pasteurellales	Pasteurellaceae	Otariodibacter	oris	Otariodibacter oris	NP	0	330	180	0	102	50
ASV_868	Bacteria	Proteobacteria	Gammaproteobacteria	Pseudomonadales	Moraxellaceae	Moraxella	NA	Moraxella osloensis	P	0	0	42	0	0	0
ASV_94	Bacteria	Proteobacteria	Gammaproteobacteria	Pseudomonadales	Moraxellaceae	Moraxella	NA	Moraxella osloensis	P	0	0	22	0	0	0
ASV_1232	Bacteria	Proteobacteria	Gammaproteobacteria	Pseudomonadales	Moraxellaceae	NA	NA	Moraxella osloensis	NC	0	0	26	0	0	0
ASV_556	Bacteria	Proteobacteria	Gammaproteobacteria	Pseudomonadales	Moraxellaceae	Psychrobacter	lutiphocae	Psychrobacter lutiphocae	NP	0	0	0	0	48	0
ASV_1303	Bacteria	Proteobacteria	Gammaproteobacteria	Pseudomonadales	Moraxellaceae	Psychrobacter	NA	Moraxella osloensis	NC	0	0	0	314	103	0
ASV_185	Bacteria	Proteobacteria	Gammaproteobacteria	Pseudomonadales	Moraxellaceae	Psychrobacter	NA	Moraxella osloensis	NC	0	0	0	0	59	0
ASV_224	Bacteria	Proteobacteria	Gammaproteobacteria	Pseudomonadales	Moraxellaceae	Psychrobacter	NA	Moraxella osloensis	NC	55	0	0	0	0	0
ASV_78	Bacteria	Proteobacteria	Gammaproteobacteria	Pseudomonadales	Moraxellaceae	Psychrobacter	NA	Moraxella osloensis	NC	55	370	0	43	45	26
ASV_181	Bacteria	Proteobacteria	Gammaproteobacteria	Pseudomonadales	Moraxellaceae	Psychrobacter	NA	Moraxella osloensis	NC	56	74	30	0	0	0
ASV_992	Bacteria	Proteobacteria	Gammaproteobacteria	Pseudomonadales	Pseudomonadaceae	NA	NA	Moraxella osloensis	NC	48	84	0	136	109	36
ASV_1039	Bacteria	Proteobacteria	Gammaproteobacteria	Pseudomonadales	Pseudomonadaceae	NA	NA	Moraxella osloensis	NC	14	52	0	46	75	3

## Sheet: Table_S5
Table S5: V6-7 feature table reporting the taxonomy from RDP and Pplacer classifier and the read numbers of detected ASVs
	RDP classification							Pplacer classification
Feature_IDs	Kingdom	Phylum	Class	Order	Family	Genus	Species	Species	Relationship	Cantiles	Coloradito	Granito	Machos	Partido	Rasito
ASV_1172	Bacteria	Actinobacteriota	Actinobacteria	Actinomycetales	Actinomycetaceae	Arcanobacterium	NA	Arcanobacterium pyogenes	P	0	0	0	16	0	0
ASV_273	Bacteria	Actinobacteriota	Actinobacteria	Actinomycetales	Actinomycetaceae	Arcanobacterium	NA	Arcanobacterium pyogenes	P	43	0	0	168	132	91
ASV_934	Bacteria	Actinobacteriota	Actinobacteria	Actinomycetales	Actinomycetaceae	Arcanobacterium	NA	Arcanobacterium pyogenes	P	0	0	26	0	0	0
ASV_765	Bacteria	Actinobacteriota	Actinobacteria	Frankiales	Geodermatophilaceae	Blastococcus	NA	NA	NP	0	31	0	0	0	0
ASV_769	Bacteria	Actinobacteriota	Actinobacteria	Frankiales	Geodermatophilaceae	NA	NA	NA	NP	0	18	0	0	0	0
ASV_1042	Bacteria	Bacteroidota	Bacteroidia	Bacteroidales	Bacteroidaceae	Bacteroides	NA	Bacteroides fragilis	P	0	0	0	113	0	0
ASV_1058	Bacteria	Bacteroidota	Bacteroidia	Bacteroidales	Bacteroidaceae	Bacteroides	NA	Bacteroides fragilis	P	0	0	0	81	82	95
ASV_1073	Bacteria	Bacteroidota	Bacteroidia	Bacteroidales	Bacteroidaceae	Bacteroides	NA	Bacteroides fragilis	P	0	0	0	50	0	0
ASV_1102	Bacteria	Bacteroidota	Bacteroidia	Bacteroidales	Bacteroidaceae	Bacteroides	NA	Bacteroides fragilis	P	0	0	0	222	210	333
ASV_1114	Bacteria	Bacteroidota	Bacteroidia	Bacteroidales	Bacteroidaceae	Bacteroides	NA	Bacteroides fragilis	P	0	0	0	71	0	47
ASV_1122	Bacteria	Bacteroidota	Bacteroidia	Bacteroidales	Bacteroidaceae	Bacteroides	NA	Bacteroides fragilis	P	0	0	0	61	0	0
ASV_1341	Bacteria	Bacteroidota	Bacteroidia	Bacteroidales	Bacteroidaceae	Bacteroides	NA	Bacteroides fragilis	P	0	0	0	0	0	115
ASV_1422	Bacteria	Bacteroidota	Bacteroidia	Bacteroidales	Bacteroidaceae	Bacteroides	NA	Bacteroides fragilis	P	0	0	0	0	0	92
ASV_1432	Bacteria	Bacteroidota	Bacteroidia	Bacteroidales	Bacteroidaceae	Bacteroides	NA	Bacteroides fragilis	P	0	0	0	0	0	32
ASV_1438	Bacteria	Bacteroidota	Bacteroidia	Bacteroidales	Bacteroidaceae	Bacteroides	NA	Bacteroides fragilis	P	0	0	0	0	0	89
ASV_146	Bacteria	Bacteroidota	Bacteroidia	Bacteroidales	Bacteroidaceae	Bacteroides	NA	Bacteroides fragilis	P	81	31	0	0	91	59
ASV_1485	Bacteria	Bacteroidota	Bacteroidia	Bacteroidales	Bacteroidaceae	Bacteroides	NA	Bacteroides fragilis	P	0	0	0	0	0	49
ASV_259	Bacteria	Bacteroidota	Bacteroidia	Bacteroidales	Bacteroidaceae	Bacteroides	NA	Bacteroides fragilis	P	145	0	0	0	0	0
ASV_286	Bacteria	Bacteroidota	Bacteroidia	Bacteroidales	Bacteroidaceae	Bacteroides	NA	Bacteroides fragilis	P	39	0	0	0	50	80
ASV_302	Bacteria	Bacteroidota	Bacteroidia	Bacteroidales	Bacteroidaceae	Bacteroides	NA	Bacteroides fragilis	P	94	0	0	59	0	0
ASV_377	Bacteria	Bacteroidota	Bacteroidia	Bacteroidales	Bacteroidaceae	Bacteroides	NA	Bacteroides fragilis	P	47	0	0	0	0	62
ASV_393	Bacteria	Bacteroidota	Bacteroidia	Bacteroidales	Bacteroidaceae	Bacteroides	NA	Bacteroides fragilis	P	29	0	0	0	0	0
ASV_402	Bacteria	Bacteroidota	Bacteroidia	Bacteroidales	Bacteroidaceae	Bacteroides	NA	Bacteroides fragilis	P	37	0	0	0	0	0
ASV_5	Bacteria	Bacteroidota	Bacteroidia	Bacteroidales	Bacteroidaceae	Bacteroides	NA	Bacteroides fragilis	P	502	228	125	835	864	956
ASV_743	Bacteria	Bacteroidota	Bacteroidia	Bacteroidales	Bacteroidaceae	Bacteroides	NA	Bacteroides fragilis	P	0	75	0	157	165	363
ASV_83	Bacteria	Bacteroidota	Bacteroidia	Bacteroidales	Bacteroidaceae	Bacteroides	NA	Bacteroides fragilis	P	111	62	0	0	0	0
ASV_9	Bacteria	Bacteroidota	Bacteroidia	Bacteroidales	Bacteroidaceae	Bacteroides	NA	Bacteroides fragilis	P	497	197	156	608	701	625
ASV_1097	Bacteria	Bacteroidota	Bacteroidia	Bacteroidales	Bacteroidaceae	Bacteroides	NA	NA	NP	0	0	0	23	0	0
ASV_1153	Bacteria	Bacteroidota	Bacteroidia	Bacteroidales	Bacteroidaceae	Bacteroides	NA	NA	NP	0	0	0	35	0	0
ASV_1182	Bacteria	Bacteroidota	Bacteroidia	Bacteroidales	Bacteroidaceae	Bacteroides	NA	NA	NP	0	0	0	0	109	0
ASV_137	Bacteria	Bacteroidota	Bacteroidia	Bacteroidales	Bacteroidaceae	Bacteroides	NA	NA	NP	20	13	24	0	77	7
ASV_79	Bacteria	Bacteroidota	Bacteroidia	Bacteroidales	Bacteroidaceae	Bacteroides	NA	NA	NP	37	11	0	42	120	13
ASV_107	Bacteria	Bacteroidota	Bacteroidia	Bacteroidales	Marinifilaceae	Odoribacter	NA	Alistipes putredinis	NC	28	0	0	0	70	9
ASV_1267	Bacteria	Bacteroidota	Bacteroidia	Bacteroidales	Marinifilaceae	Odoribacter	NA	Alistipes putredinis	NC	0	0	0	0	21	0
ASV_423	Bacteria	Bacteroidota	Bacteroidia	Bacteroidales	NA	NA	NA	Porphyromonas levii	P	0	495	0	0	0	0
ASV_428	Bacteria	Bacteroidota	Bacteroidia	Bacteroidales	NA	NA	NA	Porphyromonas levii	P	0	229	0	0	0	0
ASV_47	Bacteria	Bacteroidota	Bacteroidia	Bacteroidales	NA	NA	NA	Porphyromonas levii	P	91	0	0	314	328	93
ASV_60	Bacteria	Bacteroidota	Bacteroidia	Bacteroidales	NA	NA	NA	Porphyromonas levii	P	87	0	0	501	586	179
ASV_949	Bacteria	Bacteroidota	Bacteroidia	Bacteroidales	NA	NA	NA	Porphyromonas levii	P	0	0	61	0	0	0
ASV_1189	Bacteria	Bacteroidota	Bacteroidia	Bacteroidales	Paludibacteraceae	H1	NA	NA	NP	0	0	0	0	46	0
ASV_853	Bacteria	Bacteroidota	Bacteroidia	Bacteroidales	Paludibacteraceae	NA	NA	NA	NP	0	0	44	0	0	0
ASV_1466	Bacteria	Bacteroidota	Bacteroidia	Bacteroidales	Porphyromonadaceae	Porphyromonas	NA	Porphyromonas asaccharolytica	P	0	0	0	0	0	20
ASV_614	Bacteria	Bacteroidota	Bacteroidia	Bacteroidales	Porphyromonadaceae	Porphyromonas	NA	Porphyromonas asaccharolytica	P	0	83	604	0	0	0
ASV_1252	Bacteria	Bacteroidota	Bacteroidia	Bacteroidales	Porphyromonadaceae	Porphyromonas	NA	Porphyromonas levii	P	0	0	0	0	62	258
ASV_253	Bacteria	Bacteroidota	Bacteroidia	Bacteroidales	Porphyromonadaceae	Porphyromonas	NA	Porphyromonas levii	P	48	0	0	20	0	80
ASV_594	Bacteria	Bacteroidota	Bacteroidia	Bacteroidales	Porphyromonadaceae	Porphyromonas	NA	Porphyromonas levii	P	0	59	0	0	0	0
ASV_708	Bacteria	Bacteroidota	Bacteroidia	Bacteroidales	Porphyromonadaceae	Porphyromonas	NA	Porphyromonas levii	P	0	44	42	0	0	0
ASV_834	Bacteria	Bacteroidota	Bacteroidia	Bacteroidales	Porphyromonadaceae	Porphyromonas	NA	Porphyromonas levii	P	0	0	144	0	0	0
ASV_841	Bacteria	Bacteroidota	Bacteroidia	Bacteroidales	Porphyromonadaceae	Porphyromonas	NA	Porphyromonas levii	P	0	0	146	0	0	0
ASV_510	Bacteria	Bacteroidota	Bacteroidia	Bacteroidales	Porphyromonadaceae	Porphyromonas	NA	NA	NP	0	45	198	0	0	0
ASV_872	Bacteria	Bacteroidota	Bacteroidia	Bacteroidales	Porphyromonadaceae	Porphyromonas	NA	NA	NP	0	0	22	0	0	0
ASV_160	Bacteria	Bacteroidota	Bacteroidia	Bacteroidales	Prevotellaceae	Alloprevotella	NA	Bacteroides tectus	NC	28	0	0	14	111	81
ASV_289	Bacteria	Bacteroidota	Bacteroidia	Bacteroidales	Prevotellaceae	Alloprevotella	NA	Bacteroides tectus	NC	11	0	7	0	0	0
ASV_641	Bacteria	Bacteroidota	Bacteroidia	Bacteroidales	Prevotellaceae	Alloprevotella	NA	Bacteroides tectus	NC	0	6	0	0	74	41
ASV_1183	Bacteria	Bacteroidota	Bacteroidia	Bacteroidales	Rikenellaceae	Alistipes	NA	Alistipes putredinis	P	0	0	0	0	73	0
ASV_1187	Bacteria	Bacteroidota	Bacteroidia	Bacteroidales	Rikenellaceae	Alistipes	NA	Alistipes putredinis	P	0	0	0	0	68	68
ASV_1198	Bacteria	Bacteroidota	Bacteroidia	Bacteroidales	Rikenellaceae	Alistipes	NA	Alistipes putredinis	P	0	0	0	0	35	0
ASV_1254	Bacteria	Bacteroidota	Bacteroidia	Bacteroidales	Rikenellaceae	Alistipes	NA	Alistipes putredinis	P	0	0	0	0	37	58
ASV_1335	Bacteria	Bacteroidota	Bacteroidia	Bacteroidales	Rikenellaceae	Alistipes	NA	Alistipes putredinis	P	0	0	0	0	43	0
ASV_1453	Bacteria	Bacteroidota	Bacteroidia	Bacteroidales	Rikenellaceae	Alistipes	NA	Alistipes putredinis	P	0	0	0	0	0	18
ASV_152	Bacteria	Bacteroidota	Bacteroidia	Bacteroidales	Rikenellaceae	Alistipes	NA	Alistipes putredinis	P	61	0	0	18	0	0
ASV_385	Bacteria	Bacteroidota	Bacteroidia	Bacteroidales	Rikenellaceae	Alistipes	NA	Alistipes putredinis	P	7	0	0	6	34	0
ASV_919	Bacteria	Bacteroidota	Bacteroidia	Bacteroidales	Rikenellaceae	NA	NA	NA	NP	0	0	47	0	0	0
ASV_449	Bacteria	Bacteroidota	Bacteroidia	Chitinophagales	NA	NA	NA	NA	NP	0	89	0	0	0	0
ASV_466	Bacteria	Bacteroidota	Bacteroidia	Chitinophagales	NA	NA	NA	NA	NP	0	108	0	0	0	0
ASV_593	Bacteria	Bacteroidota	Bacteroidia	Flavobacteriales	Flavobacteriaceae	Capnocytophaga	NA	Capnocytophaga cynodegmi	P	0	17	23	0	0	0
ASV_922	Bacteria	Bacteroidota	Bacteroidia	Flavobacteriales	Flavobacteriaceae	Capnocytophaga	NA	Capnocytophaga cynodegmi	P	0	0	32	0	0	0
ASV_498	Bacteria	Bacteroidota	Bacteroidia	Flavobacteriales	Flavobacteriaceae	NA	NA	Capnocytophaga cynodegmi	P	0	23	294	0	0	0
ASV_499	Bacteria	Bacteroidota	Bacteroidia	Flavobacteriales	Flavobacteriaceae	NA	NA	Capnocytophaga cynodegmi	P	0	29	196	0	0	0
ASV_656	Bacteria	Bacteroidota	Bacteroidia	Flavobacteriales	Flavobacteriaceae	Salinimicrobium	NA	NA	NP	0	18	0	0	0	0
ASV_1087	Bacteria	Bacteroidota	Bacteroidia	Flavobacteriales	Weeksellaceae	Ornithobacterium	NA	NA	NP	0	0	0	18	0	0
ASV_1184	Bacteria	Bacteroidota	Bacteroidia	Flavobacteriales	Weeksellaceae	Ornithobacterium	NA	NA	NP	0	0	0	0	76	0
ASV_1223	Bacteria	Bacteroidota	Bacteroidia	Flavobacteriales	Weeksellaceae	Ornithobacterium	NA	NA	NP	0	0	0	0	22	0
ASV_234	Bacteria	Bacteroidota	Bacteroidia	Flavobacteriales	Weeksellaceae	Ornithobacterium	NA	NA	NP	103	0	429	0	0	0
ASV_287	Bacteria	Bacteroidota	Bacteroidia	Flavobacteriales	Weeksellaceae	Ornithobacterium	NA	NA	NP	15	477	0	22	0	0
ASV_389	Bacteria	Bacteroidota	Bacteroidia	Flavobacteriales	Weeksellaceae	Ornithobacterium	NA	NA	NP	60	663	1498	0	0	0
ASV_407	Bacteria	Bacteroidota	Bacteroidia	Flavobacteriales	Weeksellaceae	Ornithobacterium	NA	NA	NP	45	0	147	0	0	0
ASV_43	Bacteria	Bacteroidota	Bacteroidia	Flavobacteriales	Weeksellaceae	Ornithobacterium	NA	NA	NP	212	0	0	0	0	0
ASV_436	Bacteria	Bacteroidota	Bacteroidia	Flavobacteriales	Weeksellaceae	Ornithobacterium	NA	NA	NP	0	445	755	0	0	0
ASV_440	Bacteria	Bacteroidota	Bacteroidia	Flavobacteriales	Weeksellaceae	Ornithobacterium	NA	NA	NP	0	138	641	0	0	0
ASV_445	Bacteria	Bacteroidota	Bacteroidia	Flavobacteriales	Weeksellaceae	Ornithobacterium	NA	NA	NP	0	186	0	0	0	0
ASV_453	Bacteria	Bacteroidota	Bacteroidia	Flavobacteriales	Weeksellaceae	Ornithobacterium	NA	NA	NP	0	72	0	0	0	0
ASV_588	Bacteria	Bacteroidota	Bacteroidia	Flavobacteriales	Weeksellaceae	Ornithobacterium	NA	NA	NP	0	57	0	0	0	0
ASV_602	Bacteria	Bacteroidota	Bacteroidia	Flavobacteriales	Weeksellaceae	Ornithobacterium	NA	NA	NP	0	59	183	0	0	0
ASV_603	Bacteria	Bacteroidota	Bacteroidia	Flavobacteriales	Weeksellaceae	Ornithobacterium	NA	NA	NP	0	43	0	0	0	0
ASV_643	Bacteria	Bacteroidota	Bacteroidia	Flavobacteriales	Weeksellaceae	Ornithobacterium	NA	NA	NP	0	50	971	0	0	0
ASV_688	Bacteria	Bacteroidota	Bacteroidia	Flavobacteriales	Weeksellaceae	Ornithobacterium	NA	NA	NP	0	24	0	0	0	0
ASV_702	Bacteria	Bacteroidota	Bacteroidia	Flavobacteriales	Weeksellaceae	Ornithobacterium	NA	NA	NP	0	21	0	0	0	0
ASV_711	Bacteria	Bacteroidota	Bacteroidia	Flavobacteriales	Weeksellaceae	Ornithobacterium	NA	NA	NP	0	142	0	0	0	0
ASV_760	Bacteria	Bacteroidota	Bacteroidia	Flavobacteriales	Weeksellaceae	Ornithobacterium	NA	NA	NP	0	35	352	0	0	0
ASV_805	Bacteria	Bacteroidota	Bacteroidia	Flavobacteriales	Weeksellaceae	Ornithobacterium	NA	NA	NP	0	0	389	0	0	14
ASV_921	Bacteria	Bacteroidota	Bacteroidia	Flavobacteriales	Weeksellaceae	Ornithobacterium	NA	NA	NP	0	0	239	0	0	0
ASV_506	Bacteria	Bacteroidota	Rhodothermia	Rhodothermales	Rhodothermaceae	NA	NA	NA	NP	0	26	0	0	0	0
ASV_1242	Bacteria	Campilobacterota	Campylobacteria	Campylobacterales	Campylobacteraceae	Campylobacter	NA	Campylobacter upsaliensis	P	0	0	0	0	19	0
ASV_1366	Bacteria	Campilobacterota	Campylobacteria	Campylobacterales	Campylobacteraceae	Campylobacter	NA	Campylobacter upsaliensis	P	0	0	0	0	0	58
ASV_199	Bacteria	Campilobacterota	Campylobacteria	Campylobacterales	Campylobacteraceae	Campylobacter	NA	Campylobacter upsaliensis	P	25	0	0	0	0	0
ASV_1215	Bacteria	Campilobacterota	Campylobacteria	Campylobacterales	Campylobacteraceae	Campylobacter	upsaliensis	Campylobacter upsaliensis	P	0	0	0	0	39	73
ASV_209	Bacteria	Campilobacterota	Campylobacteria	Campylobacterales	Campylobacteraceae	Campylobacter	upsaliensis	Campylobacter upsaliensis	P	30	0	0	0	0	0
ASV_590	Bacteria	Campilobacterota	Campylobacteria	Campylobacterales	Campylobacteraceae	Campylobacter	upsaliensis	Campylobacter upsaliensis	P	0	39	0	0	0	0
ASV_648	Bacteria	Firmicutes	Bacilli	Bacillales	Bacillaceae	Bacillus	NA	Bacillus anthracis	P	0	60	0	0	0	0
ASV_624	Bacteria	Firmicutes	Bacilli	Bacillales	Bacillaceae	NA	NA	Bacillus anthracis	P	0	44	0	0	0	0
ASV_258	Bacteria	Firmicutes	Bacilli	Lactobacillales	Carnobacteriaceae	NA	NA	NA	NP	26	54	0	115	182	23
ASV_651	Bacteria	Firmicutes	Bacilli	Lactobacillales	Carnobacteriaceae	NA	NA	NA	NP	0	27	0	103	165	0
ASV_1375	Bacteria	Firmicutes	Bacilli	Lactobacillales	Streptococcaceae	Streptococcus	NA	Streptococcus gallolyticus	P	0	0	0	0	0	26
ASV_1431	Bacteria	Firmicutes	Bacilli	Lactobacillales	Streptococcaceae	Streptococcus	NA	Streptococcus gallolyticus	P	0	0	0	0	0	60
ASV_613	Bacteria	Firmicutes	Bacilli	Lactobacillales	Streptococcaceae	Streptococcus	NA	Streptococcus intermedius	P	0	189	0	0	0	0
ASV_836	Bacteria	Firmicutes	Bacilli	Lactobacillales	Streptococcaceae	Streptococcus	NA	Streptococcus intermedius	P	0	0	312	0	0	0
ASV_839	Bacteria	Firmicutes	Bacilli	Lactobacillales	Streptococcaceae	Streptococcus	NA	Streptococcus intermedius	P	0	0	154	0	0	0
ASV_511	Bacteria	Firmicutes	Bacilli	Lactobacillales	Streptococcaceae	Streptococcus	NA	NA	NP	0	72	0	0	0	0
ASV_193	Bacteria	Firmicutes	Bacilli	Mycoplasmatales	Mycoplasmataceae	Mycoplasma	NA	Mycoplasma felis	P	9	23	37	0	0	0
ASV_332	Bacteria	Firmicutes	Bacilli	Mycoplasmatales	Mycoplasmataceae	Mycoplasma	NA	Mycoplasma felis	P	4	0	18	0	0	0
ASV_1179	Bacteria	Firmicutes	Clostridia	Lachnospirales	Lachnospiraceae	Blautia	NA	NA	NP	0	0	0	0	272	64
ASV_124	Bacteria	Firmicutes	Clostridia	Lachnospirales	Lachnospiraceae	Blautia	NA	NA	NP	52	0	15	0	203	0
ASV_161	Bacteria	Firmicutes	Clostridia	Lachnospirales	Lachnospiraceae	Lachnoclostridium	NA	NA	NP	89	0	0	0	0	0
ASV_98	Bacteria	Firmicutes	Clostridia	Lachnospirales	Lachnospiraceae	Lachnoclostridium	NA	NA	NP	78	0	0	0	0	0
ASV_1205	Bacteria	Firmicutes	Clostridia	Lachnospirales	Lachnospiraceae	NA	NA	Streptococcus dysgalactiae	NC	0	0	0	0	46	0
ASV_1287	Bacteria	Firmicutes	Clostridia	Lachnospirales	Lachnospiraceae	NA	NA	Streptococcus dysgalactiae	NC	0	0	0	0	31	0
ASV_1345	Bacteria	Firmicutes	Clostridia	Lachnospirales	Lachnospiraceae	NA	NA	Streptococcus iniae	NC	0	0	0	0	0	124
ASV_308	Bacteria	Firmicutes	Clostridia	Lachnospirales	Lachnospiraceae	NA	NA	Streptococcus iniae	NC	43	24	0	0	308	152
ASV_738	Bacteria	Firmicutes	Clostridia	Lachnospirales	Lachnospiraceae	NA	NA	Streptococcus iniae	NC	0	11	0	0	107	58
ASV_936	Bacteria	Firmicutes	Clostridia	Lachnospirales	Lachnospiraceae	NA	NA	Streptococcus iniae	NC	0	0	38	0	0	0
ASV_383	Bacteria	Firmicutes	Clostridia	Lachnospirales	Lachnospiraceae	NA	NA	Streptococcus suis	NC	19	0	0	0	0	0
ASV_1312	Bacteria	Firmicutes	Clostridia	Lachnospirales	Lachnospiraceae	NA	NA	NA	NP	0	0	0	0	109	152
ASV_1353	Bacteria	Firmicutes	Clostridia	Lachnospirales	Lachnospiraceae	NA	NA	NA	NP	0	0	0	0	0	25
ASV_1409	Bacteria	Firmicutes	Clostridia	Lachnospirales	Lachnospiraceae	NA	NA	NA	NP	0	0	0	0	0	59
ASV_280	Bacteria	Firmicutes	Clostridia	Lachnospirales	Lachnospiraceae	NA	NA	NA	NP	7	6	6	173	51	26
ASV_305	Bacteria	Firmicutes	Clostridia	Lachnospirales	Lachnospiraceae	NA	NA	NA	NP	26	0	0	0	0	0
ASV_115	Bacteria	Firmicutes	Clostridia	Lachnospirales	Lachnospiraceae	Tuzzerella	NA	Streptococcus suis	NC	67	0	0	0	0	24
ASV_1206	Bacteria	Firmicutes	Clostridia	Lachnospirales	Lachnospiraceae	Tuzzerella	NA	Streptococcus suis	NC	0	0	0	0	48	0
ASV_1463	Bacteria	Firmicutes	Clostridia	Lachnospirales	Lachnospiraceae	Tuzzerella	NA	Streptococcus suis	NC	0	0	0	0	0	25
ASV_153	Bacteria	Firmicutes	Clostridia	Lachnospirales	Lachnospiraceae	Tuzzerella	NA	Streptococcus suis	NC	50	0	0	0	0	0
ASV_1052	Bacteria	Firmicutes	Clostridia	Lachnospirales	Lachnospiraceae	Tyzzerella	NA	NA	NP	0	0	0	101	0	0
ASV_147	Bacteria	Firmicutes	Clostridia	Lachnospirales	Lachnospiraceae	Tyzzerella	NA	NA	NP	25	0	0	0	0	0
ASV_272	Bacteria	Firmicutes	Clostridia	Peptostreptococcales-Tissierellales	Anaerovoracaceae	NA	NA	Streptococcus iniae	NC	29	0	0	0	0	0
ASV_58	Bacteria	Firmicutes	Clostridia	Peptostreptococcales-Tissierellales	Anaerovoracaceae	NA	NA	Streptococcus iniae	NC	75	0	0	0	26	0
ASV_1356	Bacteria	Firmicutes	Clostridia	Peptostreptococcales-Tissierellales	Peptostreptococcales-Tissierellales_fa	Anaerococcus	NA	NA	NP	0	0	0	0	0	52
ASV_1450	Bacteria	Firmicutes	Clostridia	Peptostreptococcales-Tissierellales	Peptostreptococcales-Tissierellales_fa	Anaerococcus	NA	NA	NP	0	0	0	0	0	19
ASV_1355	Bacteria	Firmicutes	Clostridia	Peptostreptococcales-Tissierellales	Peptostreptococcales-Tissierellales_fa	Helcococcus	NA	NA	NP	0	0	0	0	0	35
ASV_1414	Bacteria	Firmicutes	Clostridia	Peptostreptococcales-Tissierellales	Peptostreptococcales-Tissierellales_fa	Helcococcus	NA	NA	NP	0	0	0	0	0	37
ASV_845	Bacteria	Firmicutes	NA	NA	NA	NA	NA	NA	NP	0	0	25	0	0	0
ASV_1459	Bacteria	Fusobacteriota	Fusobacteriia	Fusobacteriales	Fusobacteriaceae	Fusobacterium	NA	NA	NP	0	0	0	0	0	34
ASV_225	Bacteria	Fusobacteriota	Fusobacteriia	Fusobacteriales	Fusobacteriaceae	Fusobacterium	NA	NA	NP	82	69	0	298	212	511
ASV_24	Bacteria	Fusobacteriota	Fusobacteriia	Fusobacteriales	Fusobacteriaceae	Fusobacterium	NA	NA	NP	298	437	96	1105	623	1433
ASV_382	Bacteria	Fusobacteriota	Fusobacteriia	Fusobacteriales	Fusobacteriaceae	Fusobacterium	NA	NA	NP	29	65	72	255	277	517
ASV_42	Bacteria	Fusobacteriota	Fusobacteriia	Fusobacteriales	Fusobacteriaceae	Fusobacterium	NA	NA	NP	109	25	0	81	156	271
ASV_454	Bacteria	Fusobacteriota	Fusobacteriia	Fusobacteriales	Fusobacteriaceae	Fusobacterium	NA	NA	NP	0	201	0	0	0	0
ASV_77	Bacteria	Fusobacteriota	Fusobacteriia	Fusobacteriales	Fusobacteriaceae	Fusobacterium	NA	NA	NP	93	0	0	102	86	209
ASV_777	Bacteria	Fusobacteriota	Fusobacteriia	Fusobacteriales	Fusobacteriaceae	Fusobacterium	NA	NA	NP	0	8	211	0	0	0
ASV_806	Bacteria	Fusobacteriota	Fusobacteriia	Fusobacteriales	Fusobacteriaceae	Fusobacterium	NA	NA	NP	0	0	264	0	0	0
ASV_915	Bacteria	Fusobacteriota	Fusobacteriia	Fusobacteriales	Fusobacteriaceae	Fusobacterium	NA	NA	NP	0	0	57	0	0	0
ASV_939	Bacteria	Fusobacteriota	Fusobacteriia	Fusobacteriales	Fusobacteriaceae	Fusobacterium	NA	NA	NP	0	0	33	0	0	0
ASV_99	Bacteria	Fusobacteriota	Fusobacteriia	Fusobacteriales	Fusobacteriaceae	Fusobacterium	NA	NA	NP	87	0	0	489	274	763
ASV_472	Bacteria	Fusobacteriota	Fusobacteriia	Fusobacteriales	Fusobacteriaceae	NA	NA	Fusobacterium necrophorum	P	0	56	64	0	0	0
ASV_665	Bacteria	Fusobacteriota	Fusobacteriia	Fusobacteriales	Fusobacteriaceae	NA	NA	Fusobacterium necrophorum	P	0	37	21	0	0	0
ASV_168	Bacteria	Fusobacteriota	Fusobacteriia	Fusobacteriales	Leptotrichiaceae	Oceanivirga	NA	NA	NP	19	0	0	39	6	0
ASV_297	Bacteria	Fusobacteriota	Fusobacteriia	Fusobacteriales	Leptotrichiaceae	Oceanivirga	NA	NA	NP	18	0	0	31	0	0
ASV_732	Bacteria	Fusobacteriota	Fusobacteriia	Fusobacteriales	Leptotrichiaceae	Oceanivirga	NA	NA	NP	0	32	0	0	0	0
ASV_813	Bacteria	Fusobacteriota	Fusobacteriia	Fusobacteriales	Leptotrichiaceae	Oceanivirga	NA	NA	NP	0	0	199	0	0	0
ASV_835	Bacteria	Fusobacteriota	Fusobacteriia	Fusobacteriales	Leptotrichiaceae	Oceanivirga	NA	NA	NP	0	0	108	0	0	0
ASV_961	Bacteria	Fusobacteriota	Fusobacteriia	Fusobacteriales	Leptotrichiaceae	Oceanivirga	NA	NA	NP	0	0	53	0	0	0
ASV_990	Bacteria	Fusobacteriota	Fusobacteriia	Fusobacteriales	Leptotrichiaceae	Oceanivirga	NA	NA	NP	0	0	30	0	0	0
ASV_1011	Bacteria	NA	NA	NA	NA	NA	NA	NA	NP	0	0	20	0	0	0
ASV_509	Bacteria	Proteobacteria	Alphaproteobacteria	Rhizobiales	Rhizobiaceae	Ahrensia	NA	NA	NP	0	22	0	0	0	0
ASV_558	Bacteria	Proteobacteria	Alphaproteobacteria	Rhodobacterales	Rhodobacteraceae	NA	NA	NA	NP	0	18	0	0	0	0
ASV_468	Bacteria	Proteobacteria	Gammaproteobacteria	Alteromonadales	Alteromonadaceae	NA	NA	NA	NP	0	174	0	324	285	0
ASV_1264	Bacteria	Proteobacteria	Gammaproteobacteria	Enterobacterales	Enterobacteriaceae	Escherichia/Shigella	NA	Shigella dysenteriae	P	0	0	0	0	125	0
ASV_23	Bacteria	Proteobacteria	Gammaproteobacteria	Enterobacterales	Enterobacteriaceae	Escherichia/Shigella	NA	Shigella dysenteriae	P	643	0	0	0	0	0
ASV_3	Bacteria	Proteobacteria	Gammaproteobacteria	Enterobacterales	Enterobacteriaceae	Escherichia/Shigella	NA	Shigella dysenteriae	P	672	1530	86	1461	1185	1296
ASV_421	Bacteria	Proteobacteria	Gammaproteobacteria	Enterobacterales	Enterobacteriaceae	Escherichia/Shigella	NA	Shigella dysenteriae	P	0	1748	140	1718	1827	1815
ASV_229	Bacteria	Proteobacteria	Gammaproteobacteria	Enterobacterales	Enterobacteriaceae	Klebsiella	NA	Escherichia coli	P	91	223	37	0	81	348
ASV_63	Bacteria	Proteobacteria	Gammaproteobacteria	Enterobacterales	Enterobacteriaceae	Klebsiella	NA	Escherichia coli	P	74	193	0	0	38	331
ASV_1269	Bacteria	Proteobacteria	Gammaproteobacteria	Enterobacterales	Enterobacteriaceae	NA	NA	Escherichia albertii	P	0	0	0	0	79	93
ASV_1117	Bacteria	Proteobacteria	Gammaproteobacteria	Enterobacterales	Enterobacteriaceae	NA	NA	Klebsiella oxytoca	P	0	0	0	17	0	0
ASV_1417	Bacteria	Proteobacteria	Gammaproteobacteria	Enterobacterales	Enterobacteriaceae	NA	NA	NA	NP	0	0	0	0	0	30
ASV_959	Bacteria	Proteobacteria	Gammaproteobacteria	Enterobacterales	Morganellaceae	Providencia	NA	NA	NP	0	0	69	0	0	0
ASV_957	Bacteria	Proteobacteria	Gammaproteobacteria	Enterobacterales	Pectobacteriaceae	Sodalis	secondary	NA	NP	0	0	21	0	0	0
ASV_1426	Bacteria	Proteobacteria	Gammaproteobacteria	NA	NA	NA	NA	Escherichia albertii	P	0	0	0	0	0	40
ASV_1410	Bacteria	Proteobacteria	Gammaproteobacteria	NA	NA	NA	NA	NA	NP	0	0	0	0	0	69
ASV_316	Bacteria	Proteobacteria	Gammaproteobacteria	NA	NA	NA	NA	NA	NP	25	0	0	108	90	19
ASV_610	Bacteria	Proteobacteria	Gammaproteobacteria	NA	NA	NA	NA	NA	NP	0	41	0	0	0	0
ASV_88	Bacteria	Proteobacteria	Gammaproteobacteria	NA	NA	NA	NA	NA	NP	101	0	0	0	0	0
ASV_634	Bacteria	Proteobacteria	Gammaproteobacteria	Oceanospirillales	Halomonadaceae	Modicisalibacter	NA	NA	NP	0	16	0	0	0	0
ASV_906	Bacteria	Proteobacteria	Gammaproteobacteria	Pasteurellales	Pasteurellaceae	NA	NA	Providencia alcalifaciens	NC	0	0	92	0	0	0
ASV_1018	Bacteria	Proteobacteria	Gammaproteobacteria	Pasteurellales	Pasteurellaceae	NA	NA	NA	NP	0	0	16	0	0	0
ASV_458	Bacteria	Proteobacteria	Gammaproteobacteria	Pasteurellales	Pasteurellaceae	NA	NA	NA	NP	0	89	0	0	0	0
ASV_579	Bacteria	Proteobacteria	Gammaproteobacteria	Pasteurellales	Pasteurellaceae	NA	NA	NA	NP	0	71	0	0	0	0
ASV_597	Bacteria	Proteobacteria	Gammaproteobacteria	Pasteurellales	Pasteurellaceae	NA	NA	NA	NP	0	291	295	0	0	0
ASV_1017	Bacteria	Proteobacteria	Gammaproteobacteria	Pasteurellales	Pasteurellaceae	Otariodibacter	NA	Escherichia albertii	NC	0	0	225	0	0	0
ASV_464	Bacteria	Proteobacteria	Gammaproteobacteria	Pasteurellales	Pasteurellaceae	Otariodibacter	NA	Escherichia albertii	NC	0	160	0	0	73	27
ASV_750	Bacteria	Proteobacteria	Gammaproteobacteria	Pasteurellales	Pasteurellaceae	Otariodibacter	NA	Escherichia albertii	NC	0	25	96	0	0	0
ASV_89	Bacteria	Proteobacteria	Gammaproteobacteria	Pasteurellales	Pasteurellaceae	Otariodibacter	NA	Escherichia albertii	NC	48	126	31	42	57	24
ASV_607	Bacteria	Proteobacteria	Gammaproteobacteria	Pasteurellales	Pasteurellaceae	Otariodibacter	NA	Providencia alcalifaciens	NC	0	73	0	0	0	0
ASV_727	Bacteria	Proteobacteria	Gammaproteobacteria	Pasteurellales	Pasteurellaceae	Otariodibacter	NA	Providencia alcalifaciens	NC	0	16	0	0	23	0
ASV_761	Bacteria	Proteobacteria	Gammaproteobacteria	Pasteurellales	Pasteurellaceae	Otariodibacter	NA	Providencia alcalifaciens	NC	0	60	0	0	0	0
ASV_1124	Bacteria	Proteobacteria	Gammaproteobacteria	Pasteurellales	Pasteurellaceae	Otariodibacter	NA	NA	NP	0	0	0	133	0	0
ASV_1465	Bacteria	Proteobacteria	Gammaproteobacteria	Pasteurellales	Pasteurellaceae	Otariodibacter	NA	NA	NP	0	0	0	0	0	42
ASV_37	Bacteria	Proteobacteria	Gammaproteobacteria	Pasteurellales	Pasteurellaceae	Otariodibacter	NA	NA	NP	115	415	563	0	0	0
ASV_434	Bacteria	Proteobacteria	Gammaproteobacteria	Pasteurellales	Pasteurellaceae	Otariodibacter	NA	NA	NP	0	1018	0	0	0	0
ASV_452	Bacteria	Proteobacteria	Gammaproteobacteria	Pasteurellales	Pasteurellaceae	Otariodibacter	NA	NA	NP	0	178	0	0	0	0
ASV_639	Bacteria	Proteobacteria	Gammaproteobacteria	Pasteurellales	Pasteurellaceae	Otariodibacter	NA	NA	NP	0	120	0	0	193	0
ASV_642	Bacteria	Proteobacteria	Gammaproteobacteria	Pasteurellales	Pasteurellaceae	Otariodibacter	NA	NA	NP	0	121	0	0	360	89
ASV_646	Bacteria	Proteobacteria	Gammaproteobacteria	Pasteurellales	Pasteurellaceae	Otariodibacter	NA	NA	NP	0	242	0	0	0	0
ASV_767	Bacteria	Proteobacteria	Gammaproteobacteria	Pasteurellales	Pasteurellaceae	Otariodibacter	NA	NA	NP	0	34	0	0	25	0
ASV_958	Bacteria	Proteobacteria	Gammaproteobacteria	Pasteurellales	Pasteurellaceae	Otariodibacter	NA	NA	NP	0	0	109	0	0	0
ASV_227	Bacteria	Proteobacteria	Gammaproteobacteria	Pasteurellales	Pasteurellaceae	Otariodibacter	oris	NA	NP	230	0	3684	0	0	0
ASV_409	Bacteria	Proteobacteria	Gammaproteobacteria	Pasteurellales	Pasteurellaceae	Otariodibacter	oris	NA	NP	31	240	432	0	0	0
ASV_633	Bacteria	Proteobacteria	Gammaproteobacteria	Pasteurellales	Pasteurellaceae	Otariodibacter	oris	NA	NP	0	221	0	0	0	0
ASV_1020	Bacteria	Proteobacteria	Gammaproteobacteria	Pasteurellales	Pasteurellaceae	Phocoenobacter	NA	NA	NP	0	0	33	0	0	0
ASV_1029	Bacteria	Proteobacteria	Gammaproteobacteria	Pasteurellales	Pasteurellaceae	Phocoenobacter	NA	NA	NP	0	0	29	31	0	0
ASV_745	Bacteria	Proteobacteria	Gammaproteobacteria	Pasteurellales	Pasteurellaceae	Phocoenobacter	NA	NA	NP	0	55	0	0	0	0

## Sheet: Table_S6
Table S6: V8 feature table reporting taxonomy from RDP and Pplacer classifier, and read number of detected ASVs
	RDP classification							Pplacer classification
Feature_IDs	Kingdom	Phylum	Class	Order	Family	Genus	Species	Species	Relationship	Cantiles	Coloradito	Granito	Machos	Partido	Rasito
ASV_1070	Bacteria	Actinobacteriota	Actinobacteria	Actinomycetales	Actinomycetaceae	Arcanobacterium	NA	NA	NP	0	0	0	38	0	0
ASV_1225	Bacteria	Actinobacteriota	Actinobacteria	Actinomycetales	Actinomycetaceae	Arcanobacterium	NA	NA	NP	0	0	0	0	89	0
ASV_1382	Bacteria	Actinobacteriota	Actinobacteria	Actinomycetales	Actinomycetaceae	Arcanobacterium	NA	NA	NP	0	0	0	0	0	67
ASV_312	Bacteria	Actinobacteriota	Actinobacteria	Actinomycetales	Actinomycetaceae	Arcanobacterium	NA	Arcanobacterium haemolyticum	P	63	0	0	0	0	0
ASV_904	Bacteria	Actinobacteriota	Actinobacteria	Actinomycetales	Actinomycetaceae	Arcanobacterium	NA	Arcanobacterium haemolyticum	P	0	0	22	0	0	0
ASV_696	Bacteria	Actinobacteriota	Actinobacteria	Propionibacteriales	Nocardioidaceae	Nocardioides	NA	NA	NP	0	34	0	0	0	0
ASV_1224	Bacteria	Actinobacteriota	Coriobacteriia	Coriobacteriales	Coriobacteriaceae	Collinsella	NA	NA	NP	0	0	0	0	120	0
ASV_1233	Bacteria	Actinobacteriota	Coriobacteriia	Coriobacteriales	Coriobacteriaceae	Collinsella	NA	NA	NP	0	0	0	0	73	0
ASV_1361	Bacteria	Actinobacteriota	Coriobacteriia	Coriobacteriales	Coriobacteriaceae	Collinsella	NA	NA	NP	0	0	0	0	0	96
ASV_1389	Bacteria	Actinobacteriota	Coriobacteriia	Coriobacteriales	Coriobacteriaceae	Collinsella	NA	NA	NP	0	0	0	0	0	64
ASV_923	Bacteria	Bacteroidota	Bacteroidia	Flavobacteriales	Weeksellaceae	NA	NA	NA	NP	0	0	23	0	0	0
ASV_1012	Bacteria	Bacteroidota	Bacteroidia	Flavobacteriales	Weeksellaceae	Ornithobacterium	NA	NA	NP	0	0	42	0	0	0
ASV_215	Bacteria	Bacteroidota	Bacteroidia	Flavobacteriales	Weeksellaceae	Ornithobacterium	NA	NA	NP	12	0	125	0	0	0
ASV_270	Bacteria	Bacteroidota	Bacteroidia	Flavobacteriales	Weeksellaceae	Ornithobacterium	NA	NA	NP	18	0	0	0	0	0
ASV_532	Bacteria	Bacteroidota	Bacteroidia	Flavobacteriales	Weeksellaceae	Ornithobacterium	NA	NA	NP	0	23	0	0	0	0
ASV_832	Bacteria	Bacteroidota	Bacteroidia	Flavobacteriales	Weeksellaceae	Ornithobacterium	NA	NA	NP	0	0	46	0	0	0
ASV_871	Bacteria	Bacteroidota	Bacteroidia	Flavobacteriales	Weeksellaceae	Ornithobacterium	NA	NA	NP	0	0	19	0	0	0
ASV_937	Bacteria	Bacteroidota	Bacteroidia	Flavobacteriales	Weeksellaceae	Ornithobacterium	NA	NA	NP	0	0	30	0	0	0
ASV_977	Bacteria	Bacteroidota	Bacteroidia	Flavobacteriales	Weeksellaceae	Ornithobacterium	NA	NA	NP	0	0	33	0	0	0
ASV_343	Bacteria	Campilobacterota	Campylobacteria	Campylobacterales	Campylobacteraceae	Campylobacter	concisus	NA	NC	8	36	42	0	0	0
ASV_1139	Bacteria	Campilobacterota	Campylobacteria	Campylobacterales	Campylobacteraceae	Campylobacter	insulaenigrae	Campylobacter insulaenigrae	P	0	0	0	7	6	10
ASV_1071	Bacteria	Campilobacterota	Campylobacteria	Campylobacterales	Campylobacteraceae	Campylobacter	NA	NA	NP	0	0	0	19	0	0
ASV_1285	Bacteria	Campilobacterota	Campylobacteria	Campylobacterales	Campylobacteraceae	Campylobacter	NA	Campylobacter upsaliensis	P	0	0	0	0	14	33
ASV_29	Bacteria	Campilobacterota	Campylobacteria	Campylobacterales	Campylobacteraceae	Campylobacter	NA	NA	NP	69	68	0	0	62	29
ASV_566	Bacteria	Campilobacterota	Campylobacteria	Campylobacterales	Campylobacteraceae	Campylobacter	NA	NA	NP	0	17	0	0	0	0
ASV_81	Bacteria	Campilobacterota	Campylobacteria	Campylobacterales	Campylobacteraceae	Campylobacter	NA	Campylobacter upsaliensis	P	45	0	0	0	0	0
ASV_998	Bacteria	Campilobacterota	Campylobacteria	Campylobacterales	Campylobacteraceae	Campylobacter	NA	Campylobacter rectus	P	0	0	20	0	0	0
ASV_1013	Bacteria	Campilobacterota	Campylobacteria	Campylobacterales	Helicobacteraceae	Helicobacter	NA	NA	NP	0	0	16	0	0	0
ASV_1154	Bacteria	Campilobacterota	Campylobacteria	Campylobacterales	Helicobacteraceae	Helicobacter	NA	NA	NP	0	0	0	9	0	37
ASV_1216	Bacteria	Campilobacterota	Campylobacteria	Campylobacterales	Helicobacteraceae	Helicobacter	NA	NA	NP	0	0	0	0	42	0
ASV_132	Bacteria	Campilobacterota	Campylobacteria	Campylobacterales	Helicobacteraceae	Helicobacter	NA	NA	NP	36	0	0	0	0	0
ASV_578	Bacteria	Deinococcota	Deinococci	Deinococcales	Deinococcaceae	Deinococcus	NA	NA	NP	0	16	0	0	0	0
ASV_524	Bacteria	Firmicutes	Bacilli	Bacillales	Bacillaceae	Paucisalibacillus	NA	NA	NP	0	53	0	0	0	0
ASV_149	Bacteria	Firmicutes	Bacilli	Erysipelotrichales	Erysipelotrichaceae	NA	NA	NA	NP	18	0	0	0	0	14
ASV_311	Bacteria	Firmicutes	Bacilli	Erysipelotrichales	Erysipelotrichaceae	NA	NA	NA	NP	85	0	7	0	0	0
ASV_33	Bacteria	Firmicutes	Bacilli	Erysipelotrichales	Erysipelotrichaceae	NA	NA	NA	NP	107	0	0	15	40	75
ASV_1222	Bacteria	Firmicutes	Bacilli	Lactobacillales	Aerococcaceae	NA	NA	NA	NP	0	0	0	0	38	0
ASV_164	Bacteria	Firmicutes	Bacilli	Lactobacillales	Aerococcaceae	NA	NA	NA	NP	42	52	0	140	143	15
ASV_551	Bacteria	Firmicutes	Bacilli	Lactobacillales	Aerococcaceae	NA	NA	NA	NP	0	13	0	16	0	0
ASV_1007	Bacteria	Firmicutes	Bacilli	Lactobacillales	Streptococcaceae	Streptococcus	NA	NA	NP	0	0	21	0	0	0
ASV_1016	Bacteria	Firmicutes	Bacilli	Lactobacillales	Streptococcaceae	Streptococcus	NA	Streptococcus equi	P	0	0	116	0	0	0
ASV_1360	Bacteria	Firmicutes	Bacilli	Lactobacillales	Streptococcaceae	Streptococcus	NA	Streptococcus gallolyticus	P	0	0	0	0	0	85
ASV_1386	Bacteria	Firmicutes	Bacilli	Lactobacillales	Streptococcaceae	Streptococcus	NA	Streptococcus gallolyticus	P	0	0	0	0	0	19
ASV_364	Bacteria	Firmicutes	Bacilli	Lactobacillales	Streptococcaceae	Streptococcus	NA	Streptococcus equi	P	18	0	0	0	0	0
ASV_517	Bacteria	Firmicutes	Bacilli	Lactobacillales	Streptococcaceae	Streptococcus	NA	Streptococcus equi	P	0	61	0	0	0	0
ASV_664	Bacteria	Firmicutes	Bacilli	Lactobacillales	Streptococcaceae	Streptococcus	NA	Streptococcus equi	P	0	15	0	0	0	0
ASV_842	Bacteria	Firmicutes	Bacilli	Lactobacillales	Streptococcaceae	Streptococcus	NA	Streptococcus equi	P	0	0	181	0	0	0
ASV_887	Bacteria	Firmicutes	Bacilli	Lactobacillales	Streptococcaceae	Streptococcus	NA	Streptococcus porcinus	P	0	0	63	0	0	0
ASV_895	Bacteria	Firmicutes	Bacilli	Mycoplasmatales	Mycoplasmataceae	Mycoplasma	NA	Mycoplasma felis	P	0	0	24	0	0	0
ASV_825	Bacteria	Firmicutes	Clostridia	Lachnospirales	Defluviitaleaceae	Defluviitaleaceae_UCG-011	NA	NA	NP	0	0	40	0	0	0
ASV_1263	Bacteria	Firmicutes	Clostridia	Lachnospirales	Lachnospiraceae	NA	NA	NA	NP	0	0	0	0	30	0
ASV_1411	Bacteria	Firmicutes	Clostridia	Lachnospirales	Lachnospiraceae	NA	NA	NA	NP	0	0	0	0	0	30
ASV_295	Bacteria	Firmicutes	Clostridia	Lachnospirales	Lachnospiraceae	Tuzzerella	NA	NA	NP	17	0	0	0	0	0
ASV_326	Bacteria	Firmicutes	Clostridia	Oscillospirales	Butyricicoccaceae	Butyricicoccus	NA	NA	NP	22	0	0	0	0	0
ASV_336	Bacteria	Firmicutes	Clostridia	Oscillospirales	Butyricicoccaceae	Butyricicoccus	NA	NA	NP	34	0	0	0	0	0
ASV_351	Bacteria	Firmicutes	Clostridia	Oscillospirales	Butyricicoccaceae	Butyricicoccus	NA	NA	NP	33	0	0	0	0	0
ASV_392	Bacteria	Firmicutes	Clostridia	Oscillospirales	Butyricicoccaceae	Butyricicoccus	NA	NA	NP	32	7	15	83	0	51
ASV_48	Bacteria	Firmicutes	Clostridia	Oscillospirales	Butyricicoccaceae	Butyricicoccus	NA	NA	NP	89	0	0	0	58	0
ASV_1209	Bacteria	Firmicutes	Clostridia	Oscillospirales	Oscillospiraceae	NA	NA	NA	NP	0	0	0	0	175	0
ASV_1228	Bacteria	Firmicutes	Clostridia	Oscillospirales	Oscillospiraceae	NA	NA	NA	NP	0	0	0	0	21	0
ASV_198	Bacteria	Firmicutes	Clostridia	Oscillospirales	Oscillospiraceae	NA	NA	NA	NP	23	0	0	0	0	0
ASV_369	Bacteria	Firmicutes	Clostridia	Oscillospirales	Oscillospiraceae	NA	NA	NA	NP	20	0	0	0	0	0
ASV_400	Bacteria	Firmicutes	Clostridia	Oscillospirales	Oscillospiraceae	NA	NA	NA	NP	34	0	0	0	0	0
ASV_90	Bacteria	Firmicutes	Clostridia	Oscillospirales	Oscillospiraceae	NA	NA	NA	NP	154	0	0	0	0	0
ASV_1493	Bacteria	Firmicutes	Clostridia	Oscillospirales	Oscillospiraceae	Oscillibacter	NA	NA	NP	0	0	0	0	0	20
ASV_250	Bacteria	Firmicutes	Clostridia	Oscillospirales	Oscillospiraceae	Oscillibacter	NA	NA	NP	73	0	0	28	0	51
ASV_1210	Bacteria	Firmicutes	Clostridia	Oscillospirales	Ruminococcaceae	Fournierella	NA	NA	NP	0	0	0	0	29	20
ASV_254	Bacteria	Firmicutes	Clostridia	Oscillospirales	Ruminococcaceae	Fournierella	NA	NA	NP	17	0	0	0	0	0
ASV_109	Bacteria	Firmicutes	Clostridia	Oscillospirales	Ruminococcaceae	NA	NA	NA	NP	63	0	0	0	0	0
ASV_100	Bacteria	Firmicutes	Clostridia	Oscillospirales	Ruminococcaceae	Negativibacillus	NA	NA	NP	79	0	0	0	0	0
ASV_1407	Bacteria	Firmicutes	Clostridia	Peptostreptococcales-Tissierellales	Peptostreptococcales-Tissierellales_fa	Anaerococcus	NA	NA	NP	0	0	0	0	0	28
ASV_1367	Bacteria	Firmicutes	Clostridia	Peptostreptococcales-Tissierellales	Peptostreptococcales-Tissierellales_fa	Helcococcus	NA	NA	NP	0	0	0	0	0	29
ASV_1231	Bacteria	Firmicutes	Negativicutes	Acidaminococcales	Acidaminococcaceae	Phascolarctobacterium	NA	NA	NP	0	0	0	0	24	0
ASV_1390	Bacteria	Firmicutes	Negativicutes	Acidaminococcales	Acidaminococcaceae	Phascolarctobacterium	NA	NA	NP	0	0	0	0	0	28
ASV_141	Bacteria	Firmicutes	Negativicutes	Acidaminococcales	Acidaminococcaceae	Phascolarctobacterium	NA	NA	NP	46	6	37	19	125	68
ASV_1243	Bacteria	Fusobacteriota	Fusobacteriia	Fusobacteriales	Fusobacteriaceae	Fusobacterium	NA	NA	NP	0	0	0	0	37	0
ASV_1322	Bacteria	Fusobacteriota	Fusobacteriia	Fusobacteriales	Fusobacteriaceae	Fusobacterium	NA	NA	NP	0	0	0	0	30	0
ASV_1392	Bacteria	Fusobacteriota	Fusobacteriia	Fusobacteriales	Fusobacteriaceae	Fusobacterium	NA	NA	NP	0	0	0	0	0	42
ASV_1416	Bacteria	Fusobacteriota	Fusobacteriia	Fusobacteriales	Fusobacteriaceae	Fusobacterium	NA	Fusobacterium necrophorum	P	0	0	0	0	0	18
ASV_1444	Bacteria	Fusobacteriota	Fusobacteriia	Fusobacteriales	Fusobacteriaceae	Fusobacterium	NA	Fusobacterium necrophorum	P	0	0	0	0	0	15
ASV_1457	Bacteria	Fusobacteriota	Fusobacteriia	Fusobacteriales	Fusobacteriaceae	Fusobacterium	NA	Fusobacterium necrophorum	P	0	0	0	0	0	24
ASV_1477	Bacteria	Fusobacteriota	Fusobacteriia	Fusobacteriales	Fusobacteriaceae	Fusobacterium	NA	NA	NP	0	0	0	0	0	56
ASV_1494	Bacteria	Fusobacteriota	Fusobacteriia	Fusobacteriales	Fusobacteriaceae	Fusobacterium	NA	NA	NP	0	0	0	0	0	42
ASV_203	Bacteria	Fusobacteriota	Fusobacteriia	Fusobacteriales	Fusobacteriaceae	Fusobacterium	NA	NA	NP	33	0	0	179	0	0
ASV_41	Bacteria	Fusobacteriota	Fusobacteriia	Fusobacteriales	Fusobacteriaceae	Fusobacterium	NA	NA	NP	134	190	97	550	294	917
ASV_482	Bacteria	Fusobacteriota	Fusobacteriia	Fusobacteriales	Fusobacteriaceae	Fusobacterium	NA	Fusobacterium necrophorum	P	0	30	23	0	0	0
ASV_519	Bacteria	Fusobacteriota	Fusobacteriia	Fusobacteriales	Fusobacteriaceae	Fusobacterium	NA	NA	NP	0	85	0	0	0	298
ASV_797	Bacteria	Fusobacteriota	Fusobacteriia	Fusobacteriales	Fusobacteriaceae	Fusobacterium	NA	Fusobacterium necrophorum	P	0	11	173	0	0	0
ASV_878	Bacteria	Fusobacteriota	Fusobacteriia	Fusobacteriales	Fusobacteriaceae	Fusobacterium	NA	Fusobacterium necrophorum	P	0	0	50	0	0	0
ASV_475	Bacteria	Proteobacteria	Alphaproteobacteria	Rhizobiales	Rhizobiaceae	Pseudahrensia	NA	NA	NP	0	22	0	0	0	0
ASV_616	Bacteria	Proteobacteria	Alphaproteobacteria	Rhodobacterales	Rhodobacteraceae	NA	NA	NA	NP	0	30	0	0	0	0
ASV_1120	Bacteria	Proteobacteria	Gammaproteobacteria	Aeromonadales	Succinivibrionaceae	Anaerobiospirillum	NA	Anaerobiospirillum succiniciproducens	P	0	0	0	43	0	0
ASV_114	Bacteria	Proteobacteria	Gammaproteobacteria	Aeromonadales	Succinivibrionaceae	Anaerobiospirillum	NA	Anaerobiospirillum succiniciproducens	P	81	0	0	0	124	161
ASV_1281	Bacteria	Proteobacteria	Gammaproteobacteria	Aeromonadales	Succinivibrionaceae	Anaerobiospirillum	NA	Anaerobiospirillum succiniciproducens	P	0	0	0	0	19	0
ASV_1339	Bacteria	Proteobacteria	Gammaproteobacteria	Aeromonadales	Succinivibrionaceae	Anaerobiospirillum	NA	Anaerobiospirillum succiniciproducens	P	0	0	0	0	57	0
ASV_322	Bacteria	Proteobacteria	Gammaproteobacteria	Aeromonadales	Succinivibrionaceae	Anaerobiospirillum	NA	Anaerobiospirillum thomasii	P	57	0	0	0	0	0
ASV_908	Bacteria	Proteobacteria	Gammaproteobacteria	Aeromonadales	Succinivibrionaceae	Anaerobiospirillum	succiniciproducens	Anaerobiospirillum succiniciproducens	P	0	0	62	89	0	0
ASV_68	Bacteria	Proteobacteria	Gammaproteobacteria	Burkholderiales	Neisseriaceae	NA	NA	Neisseria meningitidis	P	42	0	0	0	0	0
ASV_882	Bacteria	Proteobacteria	Gammaproteobacteria	Burkholderiales	Neisseriaceae	Neisseria	NA	Neisseria meningitidis	P	0	0	94	0	0	0
ASV_223	Bacteria	Proteobacteria	Gammaproteobacteria	Burkholderiales	Neisseriaceae	Neisseria	zalophi	Neisseria zalophi	NP	47	160	1336	0	0	0
ASV_489	Bacteria	Proteobacteria	Gammaproteobacteria	Burkholderiales	Neisseriaceae	Neisseria	zalophi	Neisseria zalophi	NP	0	21	0	0	0	0
ASV_894	Bacteria	Proteobacteria	Gammaproteobacteria	Burkholderiales	Neisseriaceae	Neisseria	zalophi	Neisseria zalophi	NP	0	0	23	0	0	0
ASV_352	Bacteria	Proteobacteria	Gammaproteobacteria	Burkholderiales	Sutterellaceae	Sutterella	NA	NA	NP	21	0	0	0	0	0
ASV_710	Bacteria	Proteobacteria	Gammaproteobacteria	Burkholderiales	Sutterellaceae	Sutterella	NA	NA	NP	0	29	0	0	0	0
ASV_905	Bacteria	Proteobacteria	Gammaproteobacteria	Burkholderiales	Sutterellaceae	Sutterella	stercoricanis	NA	NC	0	0	43	94	64	167
ASV_1081	Bacteria	Proteobacteria	Gammaproteobacteria	Enterobacterales	Enterobacteriaceae	Escherichia/Shigella	NA	Escherichia fergusonii	P	0	0	0	109	0	0
ASV_1326	Bacteria	Proteobacteria	Gammaproteobacteria	Enterobacterales	Enterobacteriaceae	Escherichia/Shigella	NA	Escherichia fergusonii	P	0	0	0	0	86	0
ASV_1384	Bacteria	Proteobacteria	Gammaproteobacteria	Enterobacterales	Enterobacteriaceae	Escherichia/Shigella	NA	Escherichia fergusonii	P	0	0	0	0	0	26
ASV_446	Bacteria	Proteobacteria	Gammaproteobacteria	Enterobacterales	Enterobacteriaceae	Escherichia/Shigella	NA	Escherichia fergusonii	P	0	875	0	0	485	922
ASV_66	Bacteria	Proteobacteria	Gammaproteobacteria	Enterobacterales	Enterobacteriaceae	Escherichia/Shigella	NA	Escherichia fergusonii	P	528	0	0	0	0	0
ASV_1066	Bacteria	Proteobacteria	Gammaproteobacteria	Enterobacterales	Enterobacteriaceae	NA	NA	NA	NP	0	0	0	192	0	0
ASV_1484	Bacteria	Proteobacteria	Gammaproteobacteria	Enterobacterales	Enterobacteriaceae	NA	NA	Shigella dysenteriae	P	0	0	0	0	0	57
ASV_720	Bacteria	Proteobacteria	Gammaproteobacteria	Enterobacterales	Enterobacteriaceae	NA	NA	Shigella dysenteriae	P	0	44	0	0	0	0
ASV_733	Bacteria	Proteobacteria	Gammaproteobacteria	Enterobacterales	Enterobacteriaceae	NA	NA	Escherichia fergusonii	P	0	36	0	0	0	0
ASV_189	Bacteria	Proteobacteria	Gammaproteobacteria	Enterobacterales	Enterobacteriaceae	Salmonella	NA	Escherichia fergusonii	NC	87	0	0	0	0	0
ASV_469	Bacteria	Proteobacteria	Gammaproteobacteria	Enterobacterales	Enterobacteriaceae	Salmonella	NA	Escherichia fergusonii	NC	0	366	0	0	200	397
ASV_863	Bacteria	Proteobacteria	Gammaproteobacteria	Enterobacterales	NA	NA	NA	Escherichia albertii	NC	0	0	69	0	0	0
ASV_1144	Bacteria	Proteobacteria	Gammaproteobacteria	NA	NA	NA	NA	Pseudomonas aeruginosa	NC	0	0	0	35	0	0
ASV_1166	Bacteria	Proteobacteria	Gammaproteobacteria	NA	NA	NA	NA	Pseudomonas aeruginosa	NC	0	0	0	23	0	0
ASV_1307	Bacteria	Proteobacteria	Gammaproteobacteria	NA	NA	NA	NA	Pseudomonas aeruginosa	NC	0	0	0	0	43	0
ASV_1329	Bacteria	Proteobacteria	Gammaproteobacteria	NA	NA	NA	NA	Pseudomonas aeruginosa	NC	0	0	0	0	22	0
ASV_40	Bacteria	Proteobacteria	Gammaproteobacteria	NA	NA	NA	NA	Pseudomonas aeruginosa	NC	97	173	0	103	30	0
ASV_704	Bacteria	Proteobacteria	Gammaproteobacteria	NA	NA	NA	NA	Pseudomonas aeruginosa	NC	0	37	0	0	0	0
ASV_712	Bacteria	Proteobacteria	Gammaproteobacteria	NA	NA	NA	NA	Pseudomonas aeruginosa	NC	0	88	0	154	84	100
ASV_523	Bacteria	Proteobacteria	Gammaproteobacteria	Oceanospirillales	Halomonadaceae	Halomonas	NA	Pseudomonas aeruginosa	NC	0	37	0	0	0	0
ASV_1279	Bacteria	Proteobacteria	Gammaproteobacteria	Pasteurellales	Pasteurellaceae	Actinobacillus	NA	NA	NP	0	0	0	0	31	0
ASV_662	Bacteria	Proteobacteria	Gammaproteobacteria	Pasteurellales	Pasteurellaceae	Actinobacillus	NA	NA	NP	0	83	0	0	0	0
ASV_301	Bacteria	Proteobacteria	Gammaproteobacteria	Pasteurellales	Pasteurellaceae	NA	NA	Actinobacillus suis	P	79	132	397	0	0	0
ASV_384	Bacteria	Proteobacteria	Gammaproteobacteria	Pasteurellales	Pasteurellaceae	NA	NA	Actinobacillus suis	P	22	0	0	0	0	0
ASV_59	Bacteria	Proteobacteria	Gammaproteobacteria	Pasteurellales	Pasteurellaceae	NA	NA	Actinobacillus suis	P	45	0	0	0	0	0
ASV_675	Bacteria	Proteobacteria	Gammaproteobacteria	Pasteurellales	Pasteurellaceae	NA	NA	Actinobacillus suis	P	0	109	0	0	98	0
ASV_831	Bacteria	Proteobacteria	Gammaproteobacteria	Pasteurellales	Pasteurellaceae	NA	NA	NA	NP	0	0	216	0	46	0
ASV_889	Bacteria	Proteobacteria	Gammaproteobacteria	Pasteurellales	Pasteurellaceae	NA	NA	Actinobacillus suis	P	0	0	61	0	0	0
ASV_948	Bacteria	Proteobacteria	Gammaproteobacteria	Pasteurellales	Pasteurellaceae	NA	NA	Actinobacillus equuli	P	0	0	20	0	0	0
ASV_952	Bacteria	Proteobacteria	Gammaproteobacteria	Pasteurellales	Pasteurellaceae	NA	NA	NA	NP	0	0	129	0	0	0
ASV_1169	Bacteria	Proteobacteria	Gammaproteobacteria	Pasteurellales	Pasteurellaceae	Otariodibacter	NA	NA	NP	0	0	0	19	0	0
ASV_1297	Bacteria	Proteobacteria	Gammaproteobacteria	Pasteurellales	Pasteurellaceae	Otariodibacter	NA	NA	NP	0	0	0	0	37	0
ASV_243	Bacteria	Proteobacteria	Gammaproteobacteria	Pasteurellales	Pasteurellaceae	Otariodibacter	NA	NA	NP	44	118	0	0	0	35
ASV_346	Bacteria	Proteobacteria	Gammaproteobacteria	Pasteurellales	Pasteurellaceae	Otariodibacter	NA	Actinobacillus suis	NC	24	120	143	0	0	0
ASV_347	Bacteria	Proteobacteria	Gammaproteobacteria	Pasteurellales	Pasteurellaceae	Otariodibacter	NA	Actinobacillus suis	NC	53	80	369	0	0	0
ASV_441	Bacteria	Proteobacteria	Gammaproteobacteria	Pasteurellales	Pasteurellaceae	Otariodibacter	NA	Actinobacillus suis	NC	0	144	0	45	46	12
ASV_481	Bacteria	Proteobacteria	Gammaproteobacteria	Pasteurellales	Pasteurellaceae	Otariodibacter	NA	Actinobacillus suis	NC	0	246	0	0	0	0
ASV_742	Bacteria	Proteobacteria	Gammaproteobacteria	Pasteurellales	Pasteurellaceae	Otariodibacter	NA	Actinobacillus suis	NC	0	186	0	0	0	0
ASV_938	Bacteria	Proteobacteria	Gammaproteobacteria	Pasteurellales	Pasteurellaceae	Otariodibacter	NA	Actinobacillus suis	NC	0	0	29	0	0	0
ASV_942	Bacteria	Proteobacteria	Gammaproteobacteria	Pasteurellales	Pasteurellaceae	Otariodibacter	NA	Actinobacillus suis	NC	0	0	255	0	0	0
ASV_971	Bacteria	Proteobacteria	Gammaproteobacteria	Pasteurellales	Pasteurellaceae	Otariodibacter	NA	NA	NP	0	0	208	0	0	0
ASV_477	Bacteria	Proteobacteria	Gammaproteobacteria	Pasteurellales	Pasteurellaceae	Phocoenobacter	NA	Actinobacillus suis	NC	0	59	0	0	0	0
ASV_865	Bacteria	Proteobacteria	Gammaproteobacteria	Pseudomonadales	Moraxellaceae	Moraxella	NA	NA	NP	0	0	53	0	0	0
ASV_1112	Bacteria	Proteobacteria	Gammaproteobacteria	Pseudomonadales	Moraxellaceae	NA	NA	NA	NP	0	0	0	20	0	0
ASV_1101	Bacteria	Proteobacteria	Gammaproteobacteria	Pseudomonadales	Moraxellaceae	Psychrobacter	NA	Moraxella osloensis	NC	0	0	0	76	0	0
ASV_1262	Bacteria	Proteobacteria	Gammaproteobacteria	Pseudomonadales	Moraxellaceae	Psychrobacter	NA	Moraxella osloensis	NC	0	0	0	0	64	0
ASV_1412	Bacteria	Proteobacteria	Gammaproteobacteria	Pseudomonadales	Moraxellaceae	Psychrobacter	NA	Moraxella osloensis	NC	0	0	0	0	0	53
ASV_396	Bacteria	Proteobacteria	Gammaproteobacteria	Pseudomonadales	Moraxellaceae	Psychrobacter	NA	Moraxella osloensis	NC	84	0	0	0	0	0
ASV_435	Bacteria	Proteobacteria	Gammaproteobacteria	Pseudomonadales	Moraxellaceae	Psychrobacter	NA	Moraxella osloensis	NC	0	472	0	426	511	0
ASV_46	Bacteria	Proteobacteria	Gammaproteobacteria	Pseudomonadales	Moraxellaceae	Psychrobacter	NA	Moraxella osloensis	NC	332	0	0	0	0	0
ASV_484	Bacteria	Proteobacteria	Gammaproteobacteria	Pseudomonadales	Moraxellaceae	Psychrobacter	NA	Moraxella osloensis	NC	0	157	0	0	0	0
ASV_629	Bacteria	Proteobacteria	Gammaproteobacteria	Pseudomonadales	Moraxellaceae	Psychrobacter	NA	Moraxella osloensis	NC	0	62	0	0	0	0
ASV_692	Bacteria	Proteobacteria	Gammaproteobacteria	Pseudomonadales	Moraxellaceae	Psychrobacter	NA	Moraxella osloensis	NC	0	217	0	0	0	0
ASV_995	Bacteria	Proteobacteria	Gammaproteobacteria	Pseudomonadales	Moraxellaceae	Psychrobacter	sanguinis	Psychrobacter sanguinis	NP	0	0	52	0	0	0
ASV_714	Bacteria	Proteobacteria	Gammaproteobacteria	Pseudomonadales	Pseudomonadaceae	Pseudomonas	NA	Pseudomonas aeruginosa	P	0	15	0	0	0	0
ASV_604	Bacteria	Proteobacteria	Gammaproteobacteria	Xanthomonadales	Xanthomonadaceae	NA	NA	NA	NP	0	19	0	0	0	0

## Sheet: Table_S7
Table S7: V9 feature table reporting the taxonomy from RDP and Pplacer classifier and the read numbers of detected ASVs
	RDP classification							Pplacer classification
Feature_IDs	Kingdom	Phylum	Class	Order	Family	Genus	Species	Species	Relationship	Cantiles	Coloradito	Granito	Machos	Partido	Rasito
ASV_1	Bacteria	Proteobacteria	Gammaproteobacteria	Enterobacterales	Enterobacteriaceae	Salmonella	NA	Salmonella enterica	P	1321	4329	2354	2053	4240	4222
ASV_1024	Bacteria	Proteobacteria	Gammaproteobacteria	Enterobacterales	Enterobacteriaceae	Salmonella	NA	Salmonella enterica	P	0	0	23	0	0	0
ASV_8	Bacteria	Proteobacteria	Gammaproteobacteria	Enterobacterales	Enterobacteriaceae	Salmonella	NA	Salmonella enterica	P	454	1135	271	676	733	1070
ASV_1195	Bacteria	Proteobacteria	Gammaproteobacteria	NA	NA	NA	NA	NA	NP	0	0	0	0	21	0
ASV_1305	Bacteria	Proteobacteria	Gammaproteobacteria	NA	NA	NA	NA	NA	NP	0	0	0	0	26	0
ASV_267	Bacteria	Proteobacteria	Gammaproteobacteria	NA	NA	NA	NA	NA	NP	40	45	364	0	0	0
ASV_424	Bacteria	Proteobacteria	Gammaproteobacteria	NA	NA	NA	NA	NA	NP	0	413	612	0	133	73
ASV_682	Bacteria	Proteobacteria	Gammaproteobacteria	NA	NA	NA	NA	NA	NP	0	24	49	0	41	21
ASV_70	Bacteria	Proteobacteria	Gammaproteobacteria	NA	NA	NA	NA	NA	NP	74	137	1481	18	0	0
ASV_111	Bacteria	Proteobacteria	Gammaproteobacteria	NA	NA	NA	NA	Salmonella typhi	NC	40	80	0	231	235	0
ASV_27	Bacteria	Proteobacteria	Gammaproteobacteria	NA	NA	NA	NA	Salmonella typhi	NC	98	219	36	520	760	48
ASV_809	Bacteria	Proteobacteria	Gammaproteobacteria	NA	NA	NA	NA	Salmonella typhi	NC	0	0	153	0	0	0
ASV_816	Bacteria	Proteobacteria	Gammaproteobacteria	NA	NA	NA	NA	Salmonella typhi	NC	0	0	80	0	0	0
ASV_1483	Bacteria	Proteobacteria	Gammaproteobacteria	NA	NA	NA	NA	Salmonella enterica	NC	0	0	0	0	0	24
